# Supplementary material for: The Discovery of Phages in the Substantia Nigra and Its Implication for Parkinson’s Disease
Source: Research (Wash D C). 2025 Apr 30;8:0657. doi: 10.34133/research.0657 (PMC12041648; doi:10.34133/research.0657)
Supplement: Supplementary 1 — Figs. S1 to S14 Tables S1 to S10 [file research.0657.f1.zip]

Archive with 11 entries (11 files):
- Supplemental Figures .docx
- Supplemental table 1.xlsx
- Supplemental table 10.xlsx
- Supplemental table 2.xlsx
- Supplemental table 3.xlsx
- Supplemental table 4.xls
- Supplemental table 5.xls
- Supplemental table 6.xls
- Supplemental table 7.xlsx
- Supplemental table 8.xlsx
- Supplemental table 9.xls
