# Supplementary material for: The Discovery of Phages in the Substantia Nigra and Its Implication for Parkinson’s Disease
Source: Research (Wash D C). 2025 Apr 30;8:0657. doi: 10.34133/research.0657 (PMC12041648; doi:10.34133/research.0657)
Supplement: Supplementary 1 — Figs. S1 to S14 Tables S1 to S10 [file research.0657.f1.zip › Supplemental table 1.xlsx]

## Sheet: Sheet1
Supplemental table 1. Datasets used in this study
Dataset ID	Brain region	Sample sources	Study Type	non-PD	PD	Published date	PMID
EGAD00001006883	Substantia nigra	the Parkinson’s UK Brain Bank	RNA-seq	12	19	January 07, 2019	35090094
GSE169755	Substantia nigra	the Geneva University Hospitals	RNA-seq	6	6	March 26, 2021	34528139
GSE114918	Substantia nigra	the Netherlands Brain bank	RNA-seq	26	5	May 25, 2018	34305528
GSE136666	Substantia nigra	the Netherlands Brain Bank	RNA-seq	5	5	August 30, 2019	32858884
GSE114517	Substantia nigra	the Netherland's Brain Bank	RNA-seq	12	17	May 16, 2018	32080970
GSE20141	Substantia nigra	the University of Maryland Brain and Tissue Bank, the New York Brain Bank, the Human Brain, Spinal Fluid Resource Center, the Miami Brain and Tissue Bank	Array	8	10	February 01, 2010	20926834
GSE49036	Substantia nigra	the Netherlands Brain bank, the department of Pathology of VU University Medical Center	Array	8	20	July 19, 2013	26087293
GSE7621	Substantia nigra	the University of Miami/NPF Brain Endowment Bank	Array	9	16	April 25, 2007	17571925
GSE8397	Lateral substantia nigra	the UK Parkinson’s Disease Society Tissue Bank	Array	6	19	July 06, 2007	16344956, 17211632
GSE20292	Substantia nigra	the University of Maryland Brain and Tissue Bank, the New York Brain Bank, the Human Brain, Spinal Fluid Resource Center, the Miami Brain and Tissue Bank	Array	18	11	February 11, 2010	15965975, 20926834
