# Supplementary material for: The Discovery of Phages in the Substantia Nigra and Its Implication for Parkinson’s Disease
Source: Research (Wash D C). 2025 Apr 30;8:0657. doi: 10.34133/research.0657 (PMC12041648; doi:10.34133/research.0657)
Supplement: Supplementary 1 — Figs. S1 to S14 Tables S1 to S10 [file research.0657.f1.zip › Supplemental table 10.xlsx]

## Sheet: eTable 9
Supplemental table 10. Antibodies used in this study.
Antibodies	Source/Cat. No.	Host	Dilution
Tyrosine Hydroxylase (TH)	Millipore (AB152)	Rabbit	1:1,000 (WB)
			1:400 (IHC, IF)
β-actin	sigma (A5316)	Mouse	1:5000 (WB)
ICP4	Snata Cruz(sc-69809)	Mouse	1:400 (IF)
GFAP	Snata Cruz(sc-33673)	Mouse	1:200 (IF)
IBA1	Wako (019-19741)	Rabbit	1:500 (IF)
