# Supplementary material for: The Discovery of Phages in the Substantia Nigra and Its Implication for Parkinson’s Disease
Source: Research (Wash D C). 2025 Apr 30;8:0657. doi: 10.34133/research.0657 (PMC12041648; doi:10.34133/research.0657)
Supplement: Supplementary 1 — Figs. S1 to S14 Tables S1 to S10 [file research.0657.f1.zip › Supplemental table 2.xlsx]

## Sheet: total
Supplemental table 2. Patient information of datasets included in this study
Dataset ID	Study country	Submission date of dataset	Number of SN samples (PD patients )	Number of SN samples (non-PD individuals )	Age of PD patients (y)	Age of non-PD individuals (y)	Number of male (PD patients )	Number of female (PD patients )	Number of male (non-PD individuals)	Number of female (non-PD individuals)	PMI (h)	Duration of llness (y)
GSE169755	Switzerland	March 26, 2021	6	6	73.7 ± 11.9	78.7 ± 5.5	4	2	4	2	29.3 ± 9.0	NA
GSE114918	Sweden	May 25, 2018	5	26	73.6 ± 19.6	71.8 ± 3.8	4	1	16	0	7.1 ± 1.9	NA
GSE136666	the Netherlands	August 30, 2019	5	5	79.3 ± 6.5	78.3 ± 6.0	3	2	3	2	5.9 ± 1.7	NA
GSE114517	Israel	May 16, 2018	17	12	75.2 ± 7.1	83.3 ± 7.8	13	4	5	7	6.7 ± 2.5	NA
EGAD00001006883	Germany	January 07, 2019	19	12	79.7 ± 6.5	77.5 ± 12.8	12	7	4	8	16.7 ± 5.9	13.0 ± 5.2
GSE20141	the United States	February 01, 2010	10	8	77	67	5	5	3	5	NA	NA
GSE49036	the Netherlands	July 19, 2013	20	8	78.9 ± 7.8	75.5 ± 8.1	10	11	4	7	7.7 ± 3.6	NA
GSE7621	the United States	April 25, 2007	16	9	73.1 ± 8.1	79.8 ± 13.6	12	4	2	7	7 ± 4.5	NA
GSE8397	the United Kingdom	July 06, 2007	9	7	80.7 ± 6.0	69.1 ± 12.7	3	6	5	2	11.3 ± 5.7	12.1 ± 4.8
GSE20292	the United States	February 11, 2010	11	18	75.5 ± 5.8	66.8 ± 14.4	6	5	13	5	16.0 ± 4.4
			118 (total)	111 (total)
PD = Parkinson's Disease
PMI = Post mortem delay
NA = Not available
h = hours
y = years

## Sheet: GSE169755
Detailed information of GSE169755
Case ID	Diagnosis	Gender	Age at death (y)	PMI (h)	RIN
C3-1	non-PD	F	87	34	6.5
C3-2	non-PD
C4-1	non-PD	M	70	35	7
C4-2	non-PD
C5-1	non-PD	M	64	19	6.2
C5-2	non-PD
PD2-1	PD	M	84	38	6.5
PD2-2	PD
PD3-1	PD	F	79	33	5
PD3-2	PD
PD5-1	PD	M	73	25	5.9
PD5-2	PD
PD = Parkinson's Disease
RIN = RNA integrity number
PMI = Post mortem delay
M = male
F = female
y = years
h = hours

## Sheet: GSE114918
Detailed information of GSE114918
Case ID	Diagnosis	Gender	Age at death (y)	PMI (h)	Cause of death
1	non-PD	M	45	8.3	Intestinal metastasis
3	non-PD	M	50	8.5	Euthanasia, diabetes
4	non-PD	M	51	7.8	Suicide, self-withering
6	non-PD	M	55	7.5	Euthanasia, cancer
7	non-PD	M	55	7.3	Thrombosis
8	non-PD	M	58	5.3	Thrombosis
9	non-PD	M	59	4.4	Myocardial infarction
10	non-PD	M	79	7.7	Pneumonia and sepsis
11	non-PD	M	82	10	Pleuritis, cachexia
12	non-PD	M	85	10	Prostate cancer, asthma
13	non-PD	M	86	5.5	Cancer, cachexia
14	non-PD	M	88	4.7	Intestinal bleeding
15	non-PD	M	88	7.4	Euthanasia, cancer
16	non-PD	M	96	5.4	Pneumonia
17	non-PD	M	98	8.7	Cardiac tamponade
18	non-PD	M	102	5	Ileus
19	PD	M	67	6.8	Pneumonia and dehydration
20	PD	M	70	4.8	Cachexia and dehydration
21	PD	M	71	4.3	Urinary tract infection
22	PD	M	74	5.4	Euthanasia
23	PD	F	77	8.1	Pneumonia
PD = Parkinson's Disease
PMI = Post mortem delay
RIN = RNA integrity number
M = male
F = female
y = years
h = hours

## Sheet: GSE136666
Detailed information of GSE136666
Diagnosis	Gender	Age at death (y)	PMI (h)	Braak stage	Cause of death
non-PD	M	78	8.4	0	Cardiac arrhythmia
non-PD	F	69	8.5	0	Myocardial infarction
non-PD	F	69	6.3	0	Cardiogenic shock
non-PD	M	84	7.1	0	Exacerbation of COPD
non-PD	F	73	6.7	0	Respiratory failure
non-PD	M	84	5.6	0	Heart failure
non-PD	M	82	5.2	0	Pneumonia
non-PD	F	85	7.1	0	Renal insufϐiciency
non-PD	M	79	5.8	0	Euthanasia
non-PD	M	80	4.2	0	Euthanasia
PD	F	86	4.1	5	Cachexia and dehydration
PD	M	86	7.4	4	Cardiac arrest
PD	M	74	4.6	6	Respiratory insufϐiciency
PD	F	68	4.1	6	Euthanasia
PD	M	77	3.2	6	Aspiration pneumonia
PD	M	86	4.2	6	Euthanasia
PD	M	84	4.8	3	Cachexia
PD	M	76	9.23	6	Ileus
PD	F	77	6.1	5	Stroke
PD = Parkinson's Disease
PMI = Post mortem delay
M = male
F = female
y = years
h = hours

## Sheet: GSE114517
Detailed information of GSE114517
Diagnosis	Gender	Age at death (y)	PMI (h)	RIN	Braak stage
non-PD	M	78	17.67	8.2	NA
non-PD	F	77	2.67	6.1	0
non-PD	F	92	4.42	8.3	0
non-PD	M	83	5.25	8.1	1
non-PD	F	83	6.05	7.3	NA
non-PD	M	83	6.42	7.6	NA
non-PD	F	89	6.58	8.1	NA
non-PD	M	95	7.25	6.8	1
non-PD	F	73	7.75	6.6	0
non-PD	M	92	7.75	6.5	0
non-PD	F	70	10.5	7.3	NA
non-PD	F	85	8.42	7.6	NA
PD	M	80	5.42	7.9	6
PD	M	70	5.75	8.1	6
PD	M	77	5.83	7.1	6
PD	M	86	5.83	7.2	6
PD	F	83	6	7	6
PD	M	77	6.25	7.9	6
PD	F	67	7.67	7.3	6
PD	M	76	8.25	6.5	6
PD	F	71	9.08	8	5
PD	M	69	9.25	7.7	5
PD	M	73	4.17	6.6	4
PD	M	65	4.42	7.5	6
PD	M	81	4.58	7.9	6
PD	M	61	5	6.9	5
PD	M	78	5	7.6	6
PD	F	81	5.17	8.3	6
PD	M	83	5.17	6.9	6
PD = Parkinson's Disease
PMI = Post mortem delay
RIN = RNA integrity number
NA = Not available
M = male
F= female
y = years
h = hours

## Sheet: EGAD00001006883
Detailed information of EGAD00001006883
Case ID	Diagnosis	Gender	Age at death (y)	PMI (h)	RIN	Cause of death	Duration of llness (y)
PD1	PD	F	82	12	7.1	Bronchopneumonia	15
PD2	PD	F	76	12	6	End-stage Parkinson’s disease	7
PD3	PD	M	72	8	7	End-stage Parkinson’s disease	20
PD4	PD	M	74	20	6.2	Bronchopneumonia, End-stage Parkinson’s disease	25
PD5	PD	M	74	21	6.7	End-stage Parkinson’s disease	10
PD6	PD	F	85	15	6.6	Chest infection, end-stage Parkinson's disease	15
PD7	PD	M	75	3	6.8	End-stage Parkinson’s disease	10
PD8	PD	M	71	24	6.1	End-stage Parkinson’s disease and cerebrovascular disease	7
PD9	PD	M	72	11	4.8	Bronchopneumonia, End-stage Parkinson’s disease	8
PD10	PD	M	87	19	6.7	Aspiration pneumonia and small bowel obstruction	11
PD11	PD	F	84	19	6.9	End-stage Parkinson’s disease	18
PD12	PD	M	81	11	6.9	End-stage Parkinson’s disease	10
PD13	PD	F	85	7	6.1	Sepsis	18
PD014	PD	M	76	15	5	End-stage Parkinson’s disease	7
PD015	PD	F	82	18	3.5	Chest infection, cerebrovascular accident	14
PD016	PD	M	85	17	6.8	Bronchopneumonia	9
PD017	PD	M	87	21	8.2	End stage PDD with bronchopneumonia	9
PD018	PD	M	73	10	7.4	End-stage Parkinson’s disease	19
PD019	PD	F	93	24	7.3	End-stage Parkinson’s disease	15
CTR1	non-PD	F	78	23	7.5	NA	NA
CTR2	non-PD	M	90	12	7.8	Respiratory failure secondary to bronchial cancer	NA
CTR3	non-PD	F	61	15	7.3	Ovarian cancer	NA
CTR4	non-PD	F	92	24	8	NA	NA
CTR5	non-PD	F	96	24	4.4	Old age	NA
CTR6	non-PD	M	75	24	6.4	End stage renal failure, multiple myeloma	NA
CTR7	non-PD	M	66	16	5.8	Pancreatic cancer	NA
CTR8	non-PD	F	63	21	7.7	Acute renal failure, pneumonia	NA
CTR9	non-PD	F	84	22	6.8	Heart failure and chronic kidney impairment	NA
CTR10	non-PD	M	76	25	6.3	Chronic obstructive pulmonary disease	NA
CTR11	non-PD	F	60	13	7.6	Ovarian cancer	NA
CTR12	non-PD	F	89	13	7.3	Advanced uterine cancer, renal failure	NA
PD = Parkinson's Disease
PMI = Post mortem delay
RIN = RNA integrity number
NA = Not available
M = male
F = female
y = years
h = hours

## Sheet: GSE49036
Detailed information of GSE49036
Case ID	Clinical diagnosis	Pathological diagnosis	Gender	Age at death (y)	PMI (h)	RIN	Braak stage (T,A,S)	pH value of CSF
2000-031	NDC	NDC	F	77	9.25	8.1	2,b,0	NA
2006-037	NDC	NDC	M	66	7.75	7.4	0,0,0	6.7
2000-032	NDC	NDC	F	78	6.5	7.9	1,a,0	7.02
2003-002	NDC	NDC	M	60	7.73	6.5	1,0,0	NA
1990-038	NDC	NDC	F	83	8	6	0,-,0	6.37
SVU07-295	NDC	NDC	M	81	< 24	7.2	1,0,0	NA
2007-082	NDC	NDC	M	81	7.92	7	2,0,0	6.23
1996-084	NDC	NDC	F	78	7.5	6.5	2,0,0	6.6
2007-056	NDC	iLBD	M	79	9	7.1	2,b,2	6.15
2001-033	NDC	iLBD	M	75	6.33	6.3	1,c,4	6.18
2001-069	NDC	iLBD	F	68	5.75	5.8	1,a,1	6.97
2002-012	NDC	iLBD	M	87	4.75	7.5	1,a,4	7.6
2004-033	NDC	iLBD	F	82	7	7.9	1,0,3	6.66
2005-049	NDC	iLBD	F	86	6	6.8	2,-,2	6.39
2005-063	NDC	iLBD	F	93	6.42	6.3	2,0,3	6.64
2006-008	Delirant	iLBD	F	85	4	6.6	2,a,1	6.71
2009-056	PD	PD	M	74	10.8	6.2	1,0,4	NA
2009-095	NDC	iLBD	F	71	7.67	7.7	1,a,3	6.31
2010-013	NDC	ILBD	M	70	6.25	7.5	0,0,3	6.45
SVU07-248	NDC	iLBD	M	79	< 10	7.2	0,0,1	NA
2004-080	PD	PD	M	71	5.83	6.9	1,a,6	6.27
2006-030	PD	PDDEM	F	80	5.25	7.8	1,c,5	6.31
2006-040	PDDEM	PDDEM	F	81	6.08	6.9	0,0,5	6.38
2006-002	PD	PD	F	84	7.42	7.8	2,b,5	6.85
2007-031	PD	PD	M	61	7.58	7.2	1,0,6	6.98
2008-080	PD	PD	M	80	6.58	7.2	1,b,6	6.15
2005-045	PDDEM	PDDEM	F	87	5.42	7.8	2,b,6	6.44
2008-089	PD	PDDEM	M	84	9	7.2	1,0,6	6.66
PD = Parkinson's Disease
PMI = Post mortem delay
RIN = RNA integrity number
iLBD = incidental Lewy body disease
PDDEM = Parkinson with dementia
NDC = non-demented control
NBB = Netherlands Brain Bank
NA = Not available
T = tangle
A = amyloid beta
S = alpha-synuclein
M = male
F = female
y = years
h = hours

## Sheet: GSE7621
Detailed information of GSE7621
Case ID	Diagnosis	Gender	Age at death (y)	PMI (h)	pH value of CSF	Cause of death
C1	non-PD	M	74	4	6.52	Lung cancer
C2	non-PD	F	90	5	6.08	Congestive heart failure
C3	non-PD	F	90	5	6.12	Respiratory failure
C4	non-PD	F	83	13	6.52	Chronic renal failure
C5	non-PD	F	85	3	6.04	Metastatic cancer of lung
C6	non-PD	M	46	7	6.5	Myocardial infarction
C7	non-PD	F	85	15	6.53	Obstructive pulmonary disease
C8	non-PD	F	82	5	6.92	Malignant melanoma
C9	non-PD	F	84	4	6.01	Cardiorespiratory arrest
PD1	PD	F	65	4	6.28	Cardiopulmonary failure
PD2	PD	M	75	15	6.36	Infectious disease/IHD
PD3	PD	M	77	4	6.38	PD
PD4	PD	M	71	6	6	Ischemic heart diseae
PD5	PD	M	74	4	6.41	PD/Ischemic heart diseae
PD6	PD	M	63	5	6.42	Cardiopulmonary failure/PD
PD7	PD	M	88	20	6.48	Aspiration/PD
PD8	PD	M	66	5	6.42	PD
PD9	PD	F	86	5	6.59	Cardiopulmonary failure
PD10	PD	M	78	5	6.16	PD
PD11	PD	M	71	12	6.05	PD
PD12	PD	F	60	4	6.29	Intestinal bleeding
PD13	PD	F	66	10	6.51	Respiratory failure
PD14	PD	M	83	2	5.96	PD
PD15	PD	M	74	8	6.42	PD
PD16	PD	M	72	6	5.88	Pneumonia
PD = Parkinson's Disease
PMI = Post mortem delay
M = male
F = female
y = years
h = hours

## Sheet: GSE8397
Detailed information of GSE8397
Case ID	Diagnosis	Gender	Age at death (y)	PMI (h)	pH value of CSF	Duration of llness (y)
1	PD	F	87	NA	6.7	12
2	PD	M	83	NA	6.5	9
3	PD	M	68	15	6.6	3
4	PD	M	78	21.7	6.5	10
5	PD	F	86	5.5	6.4	15
6	PD	F	81	17.5	6.4	14
7	PD	F	85	13.5	6.2	18
10	PD	F	76	13.5	6.2	10
11	PD	F	82	13.5	6.2	18
16	non-PD	M	76	NA	6.8	NA
17	non-PD	M	77	4	6.7	NA
19	non-PD	M	71	4	6.3	NA
20	non-PD	F	77	9	6	NA
21	non-PD	F	80	13	6	NA
22	non-PD	M	46	NA	6.6	NA
23	non-PD	M	57	5	6	NA
PD = Parkinson's Disease
PMI = Post mortem delay
RIN = RNA integrity number
NA = Not available
M = male
F = female
y = years
h = hours

## Sheet: GSE20292
Detailed information of GSE8397
Case ID	Diagnosis	Gender	Age at death (y)	PMI (h)	pH value of CSF
1206	non-PD	M	57	16	6.5
2829	non-PD	F	94	17	6.6
3216	non-PD	M	79	22	6.7
3236	non-PD	M	67	16	6.8
3276	non-PD	M	54	19	7
3397	non-PD	F	73	20	6.5
3401	non-PD	M	82	14	7
3406	non-PD	F	72	20	7
3543	non-PD	F	73	12	6.9
5220	non-PD	M	74	16	6.7
5398	non-PD	F	72	18	6.7
5498	non-PD	M	75	20	7
T55	non-PD	M	81	17	6.2
T98	non-PD	M	55	13	7.1
3576	non-PD	M	59	NA	NA
1134	non-PD	M	41	NA	NA
1266	non-PD	M	42	NA	NA
3132	non-PD	M	53	NA	NA
1364	PD	M	73	24	6.5
1401	PD	F	80	4	6.7
1647	PD	F	84	11	6.6
2515	PD	F	70	13	6.6
2525	PD	F	82	19	6.3
2685	PD	M	70	16	6.7
2729	PD	M	80	19	6.5
2977	PD	M	70	16	6.7
5138	PD	M	75	14	6.8
5441	PD	F	79	15	6.9
5476	PD	M	67	8	6.6
PD = Parkinson's Disease
PMI = Post mortem delay
RIN = RNA integrity number
NA = Not available
M = male
F = female
y = years
h = hours
