# Supplementary material for: The Discovery of Phages in the Substantia Nigra and Its Implication for Parkinson’s Disease
Source: Research (Wash D C). 2025 Apr 30;8:0657. doi: 10.34133/research.0657 (PMC12041648; doi:10.34133/research.0657)
Supplement: Supplementary 1 — Figs. S1 to S14 Tables S1 to S10 [file research.0657.f1.zip › Supplemental table 3.xlsx]

## Sheet: Sheet1
Supplemental table 3. Characteristics of viruses in this study
Scientific name of virus	Viral family	Viral genera	Envelope present	Capsid symmetry	Size (nm)	Molecular mass X 106Da	Main reported host	DNA structure / RNA structure
Escherichia phage Lambda_ev017	Siphoviridae	Lambdavirus	NO	Icosahedral	The head is about 60 nm	32	Escherichia	double-stranded, linear DNA
Salmonella phage TS13	Casjensviridae	Chivirus	NO	Icosahedral	The head is about 66 nm, the non-contractile tail is about 220-230 nm in length and 13 nm in width with about 55 cross-striations.	38	Salmonella enterica	double-stranded, circular DNA
Salmonella phage BPS1	Casjensviridae	Chivirus	NO	Icosahedral	The head is about 66 nm, the non-contractile tail is about 220-230 nm in length and 13 nm in width with about 55 cross-striations.	38	Salmonella enterica subsp	double-stranded, linear DNA
Escherichia phage DE3	Siphoviridae	Lambdavirus	NO	Icosahedral	The head is about 60 nm	32	Escherichia coli BL21(DE3)	double-stranded, linear DNA
Faecalibacterium phage FP_Toutatis	Myoviridae	Toutatisvirus	NO	The tubular tail has helical symmetry	The tubular tail is 16-20 nm in diameter	36	Faecalibacterium prausnitzii	double-stranded, linear DNA
Proteus phage VB_PmiS-Isfahan	Siphoviridae	Gorganvirus	NO	Icosahedral	60	36	Proteus mirabilis	double-stranded, linear DNA
Lactobacillus phage Sha1	Siphoviridae		NO	Icosahedral	Bacteriophage Sha1 has an isometric head (58 nm × 60 nm) and a long tail (259 nm × 11 nm)	27	Lactobacillus sp.	double-stranded, linear DNA
Escherichia phage phiX174	Microviridae	Sinsheimervirus	NO	Icosahedral	25	1.6	Escherichia coli	single-stranded, circular DNA
Escherichia phage NC29	Microviridae	Alphatrevirus	NO	Icosahedral	30	1.9	Escherichia	single-stranded, circular DNA
Enterobacteria phage P7		Punavirus	NO	Icosahedral	The icosahedral head is about 85 nm in diameter.The tail is 228 x 18 nm, contractile, has six 90 nm-long kinked fibers and a base plate.	62	Escherichia coli	double-stranded, linear DNA
Acinetobacter phage AbKT21phiIII	Autographiviridae	Friunavirus	NO	Icosahedral	Head is about 60 nm in diameter	25	Acinetobacter baumannii	double-stranded, linear DNA
Staphylococcus phage Andhra	Rountreeviridae	Andhravirus	NO	Icosahedral	Head is about 50nm, The tail is 40nm.	11	Acanthamoeba castellanii	double-stranded, linear DNA
Pepino mosaic virus	Alphaflexiviridae	Potexvirus	NO	Filamentous	470-800 nm or more long and 12-13 nm in diameter	2	Solanum lycopersicum	single-stranded, linear RNA
Pepper chlorotic spot virus	Tospoviridae	Orthotospovirus	Enveloped	Spherical	80 to 120	5	Peppers	single-stranded, linear RNA
Human endogenous retrovirus K113	Retroviridae	unclassified Retroviridae	Enveloped	Spherical to pleomorphic	80-100	3	Homo sapiens	single-stranded, linear RNA
Mason-Pfizer monkey virus	Retroviridae	Betaretrovirus	Enveloped	Spherical to pleomorphic	80-100	3	Macaca mulatta	single-stranded, linear RNA
Choristoneura fumiferana granulovirus	Baculoviridae	Betabaculovirus	Enveloped	Baculovirus virions	The nucleocapsid is about 21 nm x 260 nm	64	Choristoneura fumiferana	double-stranded, circular DNA
Shamonda orthobunyavirus	Peribunyaviridae	Orthobunyavirus	Enveloped	Spherical	80 to 120	4	Bos taurus	single-stranded, linear RNA
Nora virus			NO	Icosahedral	30	4	Drosophila melanogaster	single-stranded, linear RNA
Drosophila A virus			NO	Cage-like structure	30	2	Drosophila melanogaster	single-stranded, linear RNA
Diolcogaster facetosa bracovirus	Polydnaviriformidae	Bracoviriform	Enveloped	Prolate ellipsoid		478	Glyptapanteles flavicoxis	double-stranded, circular DNA
Escherichia phage 500465-1	Peduoviridae	Wadgaonvirus				24	Escherichia coli	double-stranded, linear DNA
Stenotrophomonas phage Mendera		Menderavirus				97	Stenotrophomonas maltophilia	double-stranded, linear DNA
Klebsiella phage ST437-OXA245phi4.1	Peduoviridae	Gegevirus				24	Klebsiella pneumoniae	double-stranded, linear DNA
Lactobacillus phage Lb		Anamdongvirus				26	Lactobacillus brevis ATCC 367	double-stranded, circular DNA
Escherichia phage ESSI2_ev239	Peduoviridae	Evevirus				18	Escherichia	double-stranded, linear DNA
