# Supplementary material for: The Discovery of Phages in the Substantia Nigra and Its Implication for Parkinson’s Disease
Source: Research (Wash D C). 2025 Apr 30;8:0657. doi: 10.34133/research.0657 (PMC12041648; doi:10.34133/research.0657)
Supplement: Supplementary 1 — Figs. S1 to S14 Tables S1 to S10 [file research.0657.f1.zip › Supplemental table 4.xls]

## Sheet: Sheet2
Supplemental table 4. Correlation coefficients of gene expression between VPGs and Escherichia phage phiX174 in the SN
Gene symbol of VPGs	Ensembl gene ID	Pathway	Correlation coefficient between VPGs and Escherichia phage phiX174 in the SN of non-PD individuals	Correlation coefficient between VPGs and Escherichia phage phiX174 in the SN of PD patients	△Correlation coefficient (PD - non PD)
CBFA2T3	ENSG00000129993	Protein homeostasis	0	-0.7719	-0.7719
LZTS1	ENSG00000061337	Protein homeostasis	0	-0.7548	-0.7548
BAG2	ENSG00000112208	Protein homeostasis	0	-0.7532	-0.7532
DTNBP1	ENSG00000047579	Regulation of neurotransmitter	0	-0.7509	-0.7509
BLOC1S6	ENSG00000104164	Neuroimmune response	0	-0.7399	-0.7399
FBXO27	ENSG00000161243	Oxidative stress	0	-0.7393	-0.7393
TRIT1	ENSG00000043514	Oxidative stress	0	-0.7223	-0.7223
LIG4	ENSG00000174405	Neuroimmune response	0	-0.7211	-0.7211
FBXO22	ENSG00000167196	Protein homeostasis	0	-0.7185	-0.7185
BAK1	ENSG00000030110	Apoptosis	0	-0.717	-0.717
TAC4	ENSG00000176358	Neuroimmune response	0	-0.7152	-0.7152
ABCC8	ENSG00000006071	Neuroimmune response	0	-0.7149	-0.7149
ING2	ENSG00000168556	Cell aging	0	-0.7149	-0.7149
ERP44	ENSG00000023318	Oxidative stress	0	-0.7149	-0.7149
KLHL15	ENSG00000174010	Protein homeostasis	0	-0.7131	-0.7131
TXNDC12	ENSG00000117862	Oxidative stress	0	-0.7125	-0.7125
EPAS1	ENSG00000116016	cGAS-STING response	0	-0.7115	-0.7115
PCGF2	ENSG00000277258	Oxidative stress	0	-0.7089	-0.7089
CDK5RAP3	ENSG00000108465	Oxidative stress	0	-0.7086	-0.7086
MAN1B1	ENSG00000177239	Oxidative stress	0	-0.7061	-0.7061
SSB	ENSG00000138385	Neuroimmune response	0	-0.7055	-0.7055
THBS4	ENSG00000113296	Oxidative stress	0	-0.7045	-0.7045
AIFM2	ENSG00000042286	Apoptosis	0	-0.7027	-0.7027
VCL	ENSG00000035403	Blood-brain barrier	0	-0.7027	-0.7027
LEF1	ENSG00000138795	Regulation of neurotransmitter	0	-0.7015	-0.7015
RTL10	ENSG00000215012	Apoptosis	0	-0.6999	-0.6999
ETS1	ENSG00000134954	cGAS-STING response	0	-0.6996	-0.6996
DOCK7	ENSG00000116641	Regulation of neurotransmitter	0	-0.6993	-0.6993
TICAM1	ENSG00000127666	Neuroimmune response	0	-0.6927	-0.6927
FBXO7	ENSG00000100225	Oxidative stress	0	-0.6926	-0.6926
NCK1	ENSG00000158092	Oxidative stress	0	-0.6925	-0.6925
MEAK7	ENSG00000140950	Oxidative stress	0	-0.6923	-0.6923
NDUFV2	ENSG00000178127	Oxidative stress	0	-0.6914	-0.6914
CDC23	ENSG00000094880	Protein homeostasis	0	-0.6892	-0.6892
EDEM1	ENSG00000134109	Oxidative stress	0	-0.6876	-0.6876
UBA5	ENSG00000081307	Oxidative stress	0	-0.6876	-0.6876
UBE2W	ENSG00000104343	Protein homeostasis	0	-0.6863	-0.6863
GSKIP	ENSG00000100744	Oxidative stress	0	-0.6841	-0.6841
EIF3B	ENSG00000106263	Neuroimmune response	0	-0.6823	-0.6823
EXOC8	ENSG00000116903	Protein homeostasis	0	-0.6814	-0.6814
MAPKAP1	ENSG00000119487	Oxidative stress	0	-0.6803	-0.6803
RAP1B	ENSG00000127314	Neuroimmune response	0	-0.6799	-0.6799
CERT1	ENSG00000113163	cGAS-STING response	0	-0.6795	-0.6795
BID	ENSG00000015475	Apoptosis	0	-0.6795	-0.6795
LPCAT3	ENSG00000111684	Oxidative stress	0	-0.6792	-0.6792
PYCR2	ENSG00000143811	Oxidative stress	0	-0.6789	-0.6789
ADNP2	ENSG00000101544	Oxidative stress	0	-0.6782	-0.6782
EPG5	ENSG00000152223	Protein homeostasis	0	-0.6779	-0.6779
FAF2	ENSG00000113194	Oxidative stress	0	-0.6769	-0.6769
PRELID1	ENSG00000169230	Apoptosis	0	-0.6764	-0.6764
DAB2	ENSG00000153071	Protein homeostasis	0	-0.6762	-0.6762
JKAMP	ENSG00000050130	Oxidative stress	0	-0.6762	-0.6762
MAP3K5	ENSG00000197442	Oxidative stress	0	-0.676	-0.676
PHF23	ENSG00000040633	Protein homeostasis	0	-0.6759	-0.6759
PSMD6	ENSG00000163636	Protein homeostasis	0	-0.6752	-0.6752
RALB	ENSG00000144118	Protein homeostasis	0	-0.675	-0.675
IMPACT	ENSG00000154059	Oxidative stress	0	-0.6746	-0.6746
RHOT1	ENSG00000126858	Neuroimmune response	0	-0.6744	-0.6744
UBR2	ENSG00000024048	Protein homeostasis	0	-0.6737	-0.6737
HM13	ENSG00000101294	Oxidative stress	0	-0.6735	-0.6735
LARP1	ENSG00000155506	Protein homeostasis	0	-0.6729	-0.6729
TBL1XR1	ENSG00000177565	Protein homeostasis	0	-0.6729	-0.6729
ATP7A	ENSG00000165240	cGAS-STING response	0	-0.6723	-0.6723
USP7	ENSG00000187555	Protein homeostasis	0	-0.6722	-0.6722
BECN1	ENSG00000126581	Oxidative stress	0	-0.6722	-0.6722
MGAT3	ENSG00000128268	Oxidative stress	0	-0.6718	-0.6718
SNX5	ENSG00000089006	Protein homeostasis	0	-0.6716	-0.6716
CLOCK	ENSG00000134852	Protein homeostasis	0	-0.6716	-0.6716
STX17	ENSG00000136874	cGAS-STING response	0	-0.6714	-0.6714
SLC7A11	ENSG00000151012	cGAS-STING response	0	-0.6714	-0.6714
PER2	ENSG00000132326	Neuroimmune response	0	-0.6713	-0.6713
MAPK11	ENSG00000185386	Cell aging	0	-0.6706	-0.6706
FBXO6	ENSG00000116663	Oxidative stress	0	-0.6706	-0.6706
KCTD10	ENSG00000110906	Protein homeostasis	0	-0.6705	-0.6705
SLC6A15	ENSG00000072041	cGAS-STING response	0	-0.6704	-0.6704
PPP1R9A	ENSG00000158528	Neuroimmune response	0	-0.6703	-0.6703
SERP2	ENSG00000151778	Oxidative stress	0	-0.67	-0.67
HACE1	ENSG00000085382	Protein homeostasis	0	-0.6697	-0.6697
TRIM9	ENSG00000100505	Protein homeostasis	0	-0.6694	-0.6694
VTI1B	ENSG00000100568	Protein homeostasis	0	-0.6691	-0.6691
PTEN	ENSG00000171862	Cell aging	0	-0.6688	-0.6688
RUBCN	ENSG00000145016	cGAS-STING response	0	-0.6685	-0.6685
SHFL	ENSG00000130813	cGAS-STING response	0	-0.6683	-0.6683
FAF1	ENSG00000185104	Protein homeostasis	0	-0.6683	-0.6683
SIGMAR1	ENSG00000147955	Oxidative stress	0	-0.6683	-0.6683
STPG1	ENSG00000001460	Apoptosis	0	-0.6676	-0.6676
RAD23B	ENSG00000119318	Protein homeostasis	0	-0.6676	-0.6676
ATXN3	ENSG00000066427	Protein homeostasis	0	-0.6676	-0.6676
SKP1	ENSG00000113558	Protein homeostasis	0	-0.6675	-0.6675
MAPK14	ENSG00000112062	Cell aging	0	-0.6673	-0.6673
C5	ENSG00000106804	Neuroimmune response	0	-0.6672	-0.6672
ATP6V0A1	ENSG00000033627	Protein homeostasis	0	-0.6671	-0.6671
BCAP31	ENSG00000185825	Oxidative stress	0	-0.6667	-0.6667
FOXF2	ENSG00000137273	Protein homeostasis	0	-0.6666	-0.6666
USP13	ENSG00000058056	Oxidative stress	0	-0.6663	-0.6663
GSR	ENSG00000104687	Oxidative stress	0	-0.6662	-0.6662
AREL1	ENSG00000119682	cGAS-STING response	0	-0.666	-0.666
ALOX5	ENSG00000012779	Oxidative stress	0	-0.6658	-0.6658
ZNF580	ENSG00000213015	Oxidative stress	0	-0.6658	-0.6658
VPS13D	ENSG00000048707	cGAS-STING response	0	-0.6657	-0.6657
FXN	ENSG00000165060	Apoptosis	0	-0.6653	-0.6653
KLHDC10	ENSG00000128607	Protein homeostasis	0	-0.6653	-0.6653
ATP6V1H	ENSG00000047249	Protein homeostasis	0	-0.6651	-0.6651
RAB19	ENSG00000146955	Protein homeostasis	0	-0.6651	-0.6651
RNF14	ENSG00000013561	Protein homeostasis	0	-0.6648	-0.6648
EIF3G	ENSG00000130811	Neuroimmune response	0	-0.6647	-0.6647
PUS1	ENSG00000177192	Oxidative stress	0	-0.6643	-0.6643
ATF6	ENSG00000118217	Oxidative stress	0	-0.6643	-0.6643
NDUFS1	ENSG00000023228	Apoptosis	0	-0.6637	-0.6637
MAGI2	ENSG00000187391	Regulation of neurotransmitter	0	-0.6637	-0.6637
FBXO33	ENSG00000165355	Protein homeostasis	0	-0.6637	-0.6637
STAM	ENSG00000136738	Protein homeostasis	0	-0.6635	-0.6635
VPS16	ENSG00000215305	Protein homeostasis	0	-0.6633	-0.6633
RAPGEF2	ENSG00000109756	cGAS-STING response	0	-0.6629	-0.6629
CUL1	ENSG00000055130	Protein homeostasis	0	-0.6629	-0.6629
CNTFR	ENSG00000122756	Regulation of neurotransmitter	0	-0.6628	-0.6628
TBL1X	ENSG00000101849	Protein homeostasis	0	-0.6628	-0.6628
CCAR2	ENSG00000158941	Apoptosis	0	-0.6627	-0.6627
DESI1	ENSG00000100418	Protein homeostasis	0	-0.6627	-0.6627
UBQLN4	ENSG00000160803	Protein homeostasis	0	-0.6627	-0.6627
PSMC5	ENSG00000087191	Protein homeostasis	0	-0.6626	-0.6626
ARRB1	ENSG00000137486	Protein homeostasis	0	-0.6623	-0.6623
FBXL17	ENSG00000145743	Protein homeostasis	0	-0.6618	-0.6618
PRKN	ENSG00000185345	Regulation of neurotransmitter	0	-0.6617	-0.6617
TRAP1	ENSG00000126602	Oxidative stress	0	-0.6617	-0.6617
EZH2	ENSG00000106462	Oxidative stress	0	-0.6615	-0.6615
CAPNS1	ENSG00000126247	Protein homeostasis	0	-0.6613	-0.6613
CTSA	ENSG00000064601	Protein homeostasis	0	-0.6608	-0.6608
DMD	ENSG00000198947	cGAS-STING response	0	-0.6606	-0.6606
EIF2AK2	ENSG00000055332	cGAS-STING response	0	-0.6602	-0.6602
SCOC	ENSG00000153130	Protein homeostasis	0	-0.6593	-0.6593
CDC27	ENSG00000004897	Protein homeostasis	0	-0.6592	-0.6592
RAB7A	ENSG00000075785	Protein homeostasis	0	-0.6591	-0.6591
UQCRC2	ENSG00000140740	Oxidative stress	0	-0.659	-0.659
JAK2	ENSG00000096968	cGAS-STING response	0	-0.6589	-0.6589
ERLEC1	ENSG00000068912	Oxidative stress	0	-0.6588	-0.6588
COX5A	ENSG00000178741	Oxidative stress	0	-0.6585	-0.6585
RNF10	ENSG00000022840	Neuroimmune response	0	-0.6579	-0.6579
COX4I1	ENSG00000131143	Oxidative stress	0	-0.6579	-0.6579
TERF2	ENSG00000132604	Cell aging	0	-0.6573	-0.6573
NDUFB7	ENSG00000099795	Oxidative stress	0	-0.6572	-0.6572
ATP6V1E1	ENSG00000131100	Protein homeostasis	0	-0.657	-0.657
PSMD1	ENSG00000173692	Protein homeostasis	0	-0.657	-0.657
SNX14	ENSG00000135317	Protein homeostasis	0	-0.6566	-0.6566
RNF144B	ENSG00000137393	Protein homeostasis	0	-0.6564	-0.6564
QRICH1	ENSG00000198218	Oxidative stress	0	-0.6564	-0.6564
MTOR	ENSG00000198793	Protein homeostasis	0	-0.6562	-0.6562
AIFM1	ENSG00000156709	Oxidative stress	0	-0.6561	-0.6561
TPM1	ENSG00000140416	Oxidative stress	0	-0.6561	-0.6561
EIF3L	ENSG00000100129	Neuroimmune response	0	-0.656	-0.656
HMGA1	ENSG00000137309	Cell aging	0	-0.656	-0.656
NDUFA10	ENSG00000130414	Oxidative stress	0	-0.656	-0.656
SMC6	ENSG00000163029	Cell aging	0	-0.6557	-0.6557
CUL4A	ENSG00000139842	Protein homeostasis	0	-0.6553	-0.6553
PPP5C	ENSG00000011485	Oxidative stress	0	-0.6552	-0.6552
CD59	ENSG00000085063	Neuroimmune response	0	-0.6551	-0.6551
SGTB	ENSG00000197860	Oxidative stress	0	-0.6551	-0.6551
UBE2K	ENSG00000078140	Oxidative stress	0	-0.6551	-0.6551
NEDD4L	ENSG00000049759	Protein homeostasis	0	-0.655	-0.655
ATG12	ENSG00000145782	Protein homeostasis	0	-0.6547	-0.6547
CHMP4B	ENSG00000101421	Protein homeostasis	0	-0.6547	-0.6547
EDEM3	ENSG00000116406	Oxidative stress	0	-0.6545	-0.6545
VPS41	ENSG00000006715	Protein homeostasis	0	-0.6543	-0.6543
CSNK1A1	ENSG00000113712	Protein homeostasis	0	-0.6543	-0.6543
FOXRED1	ENSG00000110074	Oxidative stress	0	-0.6543	-0.6543
OS9	ENSG00000135506	Oxidative stress	0	-0.6541	-0.6541
ILRUN	ENSG00000196821	Protein homeostasis	0	-0.654	-0.654
ERP29	ENSG00000089248	Oxidative stress	0	-0.6539	-0.6539
DDA1	ENSG00000130311	Protein homeostasis	0	-0.6538	-0.6538
HECW2	ENSG00000138411	Protein homeostasis	0	-0.6536	-0.6536
UCHL5	ENSG00000116750	Protein homeostasis	0	-0.6534	-0.6534
CLPB	ENSG00000162129	Neuroimmune response	0	-0.6531	-0.6531
MTM1	ENSG00000171100	Protein homeostasis	0	-0.6531	-0.6531
USP25	ENSG00000155313	Oxidative stress	0	-0.6528	-0.6528
FBXO4	ENSG00000151876	Protein homeostasis	0	-0.6527	-0.6527
TJP1	ENSG00000104067	cGAS-STING response	0	-0.6525	-0.6525
CSNK1D	ENSG00000141551	Protein homeostasis	0	-0.6523	-0.6523
PPP2R5C	ENSG00000078304	Protein homeostasis	0	-0.6521	-0.6521
NEK6	ENSG00000119408	Cell aging	0	-0.652	-0.652
CREB1	ENSG00000118260	Neuroimmune response	0	-0.6519	-0.6519
FBXL20	ENSG00000108306	Neuroimmune response	0	-0.6517	-0.6517
UBE2B	ENSG00000119048	Protein homeostasis	0	-0.6517	-0.6517
NUMB	ENSG00000133961	cGAS-STING response	0	-0.6516	-0.6516
ULK2	ENSG00000083290	Protein homeostasis	0	-0.6516	-0.6516
CUL4B	ENSG00000158290	Protein homeostasis	0	-0.6516	-0.6516
PCNP	ENSG00000081154	Protein homeostasis	0	-0.6514	-0.6514
LIN7C	ENSG00000148943	Neuroimmune response	0	-0.6511	-0.6511
DNM1L	ENSG00000087470	Neuroimmune response	0	-0.651	-0.651
MBTPS2	ENSG00000012174	cGAS-STING response	0	-0.6509	-0.6509
VPS36	ENSG00000136100	Protein homeostasis	0	-0.6509	-0.6509
LAMA2	ENSG00000196569	Blood-brain barrier	0	-0.6501	-0.6501
TP53BP2	ENSG00000143514	cGAS-STING response	0	-0.65	-0.65
ATP6V0C	ENSG00000185883	Protein homeostasis	0	-0.6494	-0.6494
CHD6	ENSG00000124177	Oxidative stress	0	-0.6494	-0.6494
SNCA	ENSG00000145335	Regulation of neurotransmitter	0	-0.6493	-0.6493
TMEM161A	ENSG00000064545	Oxidative stress	0	-0.6493	-0.6493
STX3	ENSG00000166900	Neuroimmune response	0	-0.6491	-0.6491
BTRC	ENSG00000166167	Protein homeostasis	0	-0.6491	-0.6491
CACNB2	ENSG00000165995	Neuroimmune response	0	-0.6488	-0.6488
EIF3F	ENSG00000175390	Neuroimmune response	0	-0.6487	-0.6487
RASGRF2	ENSG00000113319	Oxidative stress	0	-0.6487	-0.6487
EXOC7	ENSG00000182473	Protein homeostasis	0	-0.6482	-0.6482
ATG16L1	ENSG00000085978	Protein homeostasis	0	-0.6481	-0.6481
VPS39	ENSG00000166887	Protein homeostasis	0	-0.6481	-0.6481
UBR3	ENSG00000144357	Protein homeostasis	0	-0.6478	-0.6478
FBXW11	ENSG00000072803	Protein homeostasis	0	-0.6476	-0.6476
NDUFA2	ENSG00000131495	Oxidative stress	0	-0.6475	-0.6475
ZDHHC6	ENSG00000023041	Oxidative stress	0	-0.6474	-0.6474
RHEB	ENSG00000106615	Protein homeostasis	0	-0.6469	-0.6469
OPA1	ENSG00000198836	Apoptosis	0	-0.6468	-0.6468
ATP6V0A2	ENSG00000185344	cGAS-STING response	0	-0.6466	-0.6466
NTRK2	ENSG00000148053	Regulation of neurotransmitter	0	-0.6465	-0.6465
UNC13B	ENSG00000198722	Neuroimmune response	0	-0.6464	-0.6464
RNFT1	ENSG00000189050	Oxidative stress	0	-0.6464	-0.6464
SUPT5H	ENSG00000196235	Protein homeostasis	0	-0.6463	-0.6463
CHRM1	ENSG00000168539	Neuroimmune response	0	-0.6462	-0.6462
PIAS1	ENSG00000033800	Protein homeostasis	0	-0.6461	-0.6461
ATG14	ENSG00000126775	Protein homeostasis	0	-0.6458	-0.6458
SMCR8	ENSG00000176994	Protein homeostasis	0	-0.6456	-0.6456
PSMD12	ENSG00000197170	Protein homeostasis	0	-0.6455	-0.6455
HSD17B10	ENSG00000072506	Oxidative stress	0	-0.6454	-0.6454
G6PD	ENSG00000160211	Oxidative stress	0	-0.6453	-0.6453
PSMD2	ENSG00000175166	Protein homeostasis	0	-0.645	-0.645
TWIST1	ENSG00000122691	Cell aging	0	-0.6447	-0.6447
VPS26B	ENSG00000151502	Protein homeostasis	0	-0.6444	-0.6444
SPG7	ENSG00000197912	Oxidative stress	0	-0.6444	-0.6444
CDH5	ENSG00000179776	cGAS-STING response	0	-0.6442	-0.6442
SCFD1	ENSG00000092108	Protein homeostasis	0	-0.6441	-0.6441
FER	ENSG00000151422	Oxidative stress	0	-0.6441	-0.6441
NFE2L2	ENSG00000116044	Oxidative stress	0	-0.6441	-0.6441
ECPAS	ENSG00000136813	cGAS-STING response	0	-0.6439	-0.6439
FBXW4	ENSG00000107829	Protein homeostasis	0	-0.6436	-0.6436
MAOA	ENSG00000189221	Regulation of neurotransmitter	0	-0.6435	-0.6435
VPS26A	ENSG00000122958	Protein homeostasis	0	-0.6435	-0.6435
MAP2K4	ENSG00000065559	Cell aging	0	-0.6433	-0.6433
MSRA	ENSG00000175806	Oxidative stress	0	-0.6433	-0.6433
NPLOC4	ENSG00000182446	Oxidative stress	0	-0.6431	-0.6431
HTT	ENSG00000197386	cGAS-STING response	0	-0.643	-0.643
COPS5	ENSG00000121022	Oxidative stress	0	-0.6428	-0.6428
DNAJB14	ENSG00000164031	Protein homeostasis	0	-0.6427	-0.6427
KLHL20	ENSG00000076321	Protein homeostasis	0	-0.6424	-0.6424
PSMD4	ENSG00000159352	Protein homeostasis	0	-0.6424	-0.6424
BCL2L2	ENSG00000129473	Apoptosis	0	-0.6422	-0.6422
WRN	ENSG00000165392	Cell aging	0	-0.6422	-0.6422
P2RY1	ENSG00000169860	Neuroimmune response	0	-0.6421	-0.6421
TECPR1	ENSG00000205356	Protein homeostasis	0	-0.6421	-0.6421
NUP62	ENSG00000213024	Cell aging	0	-0.6421	-0.6421
RNF216	ENSG00000011275	Protein homeostasis	0	-0.6419	-0.6419
VPS28	ENSG00000160948	Protein homeostasis	0	-0.6412	-0.6412
NDUFA6	ENSG00000184983	Oxidative stress	0	-0.6412	-0.6412
FIS1	ENSG00000214253	Apoptosis	0	-0.6411	-0.6411
PIP4K2B	ENSG00000276293	Protein homeostasis	0	-0.6411	-0.6411
RMND5A	ENSG00000153561	Protein homeostasis	0	-0.6411	-0.6411
TMEM129	ENSG00000168936	Oxidative stress	0	-0.641	-0.641
WNK3	ENSG00000196632	Blood-brain barrier	0	-0.641	-0.641
USP36	ENSG00000055483	Protein homeostasis	0	-0.6407	-0.6407
EIF3A	ENSG00000107581	Neuroimmune response	0	-0.6404	-0.6404
BNIP3L	ENSG00000104765	Apoptosis	0	-0.6402	-0.6402
UBE2S	ENSG00000108106	Protein homeostasis	0	-0.6402	-0.6402
PIK3R4	ENSG00000196455	cGAS-STING response	0	-0.6401	-0.6401
SGTA	ENSG00000104969	Oxidative stress	0	-0.6401	-0.6401
ZNF598	ENSG00000167962	Protein homeostasis	0	-0.64	-0.64
UBE2G2	ENSG00000184787	Oxidative stress	0	-0.64	-0.64
UBXN4	ENSG00000144224	Oxidative stress	0	-0.64	-0.64
ANKIB1	ENSG00000001629	cGAS-STING response	0	-0.6399	-0.6399
ANAPC1	ENSG00000153107	cGAS-STING response	0	-0.6398	-0.6398
WIPI2	ENSG00000157954	Protein homeostasis	0	-0.6398	-0.6398
DERL2	ENSG00000072849	Oxidative stress	0	-0.6397	-0.6397
USP19	ENSG00000172046	Oxidative stress	0	-0.6397	-0.6397
NONO	ENSG00000147140	Oxidative stress	0	-0.6394	-0.6394
TRPC4AP	ENSG00000100991	Protein homeostasis	0	-0.6393	-0.6393
ATP2A2	ENSG00000174437	Neuroimmune response	0	-0.6392	-0.6392
ACTG1	ENSG00000184009	Blood-brain barrier	0	-0.6392	-0.6392
ARIH1	ENSG00000166233	Protein homeostasis	0	-0.6391	-0.6391
ELOB	ENSG00000103363	Protein homeostasis	0	-0.6387	-0.6387
AMFR	ENSG00000159461	Oxidative stress	0	-0.6387	-0.6387
MNT	ENSG00000070444	Cell aging	0	-0.6386	-0.6386
STAM2	ENSG00000115145	Protein homeostasis	0	-0.6385	-0.6385
SMG1	ENSG00000157106	Protein homeostasis	0	-0.6384	-0.6384
MAPK8	ENSG00000107643	Apoptosis	0	-0.6383	-0.6383
PHB	ENSG00000167085	Neuroimmune response	0	-0.6382	-0.6382
APPBP2	ENSG00000062725	Protein homeostasis	0	-0.6382	-0.6382
USP5	ENSG00000111667	Protein homeostasis	0	-0.6382	-0.6382
RNF5	ENSG00000204308	Protein homeostasis	0	-0.6381	-0.6381
PDE8A	ENSG00000073417	Oxidative stress	0	-0.638	-0.638
PYROXD1	ENSG00000121350	Oxidative stress	0	-0.638	-0.638
FMR1	ENSG00000102081	cGAS-STING response	0	-0.6379	-0.6379
DENR	ENSG00000139726	Neuroimmune response	0	-0.6379	-0.6379
ERBB4	ENSG00000178568	Apoptosis	0	-0.6379	-0.6379
ATP6V1C1	ENSG00000155097	Protein homeostasis	0	-0.6379	-0.6379
FAM162A	ENSG00000114023	Apoptosis	0	-0.6373	-0.6373
CRK	ENSG00000167193	Oxidative stress	0	-0.6373	-0.6373
DNAJC5	ENSG00000101152	Neuroimmune response	0	-0.6369	-0.6369
HIF1A	ENSG00000100644	Oxidative stress	0	-0.6369	-0.6369
PTPN1	ENSG00000196396	Oxidative stress	0	-0.6367	-0.6367
SLC25A5	ENSG00000005022	Apoptosis	0	-0.6366	-0.6366
NDUFS3	ENSG00000213619	Oxidative stress	0	-0.6366	-0.6366
PRKDC	ENSG00000253729	cGAS-STING response	0	-0.6364	-0.6364
CUL5	ENSG00000166266	Protein homeostasis	0	-0.6364	-0.6364
CDC37	ENSG00000105401	Oxidative stress	0	-0.6362	-0.6362
RAB3GAP1	ENSG00000115839	Neuroimmune response	0	-0.6361	-0.6361
CANX	ENSG00000127022	cGAS-STING response	0	-0.6359	-0.6359
SFPQ	ENSG00000116560	Oxidative stress	0	-0.6358	-0.6358
DFFA	ENSG00000160049	Apoptosis	0	-0.6357	-0.6357
VTA1	ENSG00000009844	Protein homeostasis	0	-0.6356	-0.6356
SYVN1	ENSG00000162298	Oxidative stress	0	-0.6356	-0.6356
GSK3B	ENSG00000082701	Neuroimmune response	0	-0.6355	-0.6355
HSPD1	ENSG00000144381	Apoptosis	0	-0.6352	-0.6352
UBXN11	ENSG00000158062	Protein homeostasis	0	-0.6352	-0.6352
EPM2A	ENSG00000112425	Protein homeostasis	0	-0.6351	-0.6351
DDB1	ENSG00000167986	Protein homeostasis	0	-0.6351	-0.6351
ATG2A	ENSG00000110046	Protein homeostasis	0	-0.635	-0.635
VAMP2	ENSG00000220205	Neuroimmune response	0	-0.6349	-0.6349
UBE2H	ENSG00000186591	Protein homeostasis	0	-0.6349	-0.6349
EIF4G1	ENSG00000114867	Oxidative stress	0	-0.6348	-0.6348
RAB5A	ENSG00000144566	Neuroimmune response	0	-0.6346	-0.6346
ACAA2	ENSG00000167315	Apoptosis	0	-0.6346	-0.6346
PPT1	ENSG00000131238	Neuroimmune response	0	-0.6345	-0.6345
LONP2	ENSG00000102910	Protein homeostasis	0	-0.6344	-0.6344
SYT15	ENSG00000204176	cGAS-STING response	0	-0.6342	-0.6342
CHMP2A	ENSG00000130724	Protein homeostasis	0	-0.6342	-0.6342
PSMF1	ENSG00000125818	Protein homeostasis	0	-0.6342	-0.6342
EIF3H	ENSG00000147677	Protein homeostasis	0	-0.6341	-0.6341
APEX1	ENSG00000100823	Oxidative stress	0	-0.6341	-0.6341
STXBP5	ENSG00000164506	Neuroimmune response	0	-0.6337	-0.6337
PARK7	ENSG00000116288	Regulation of neurotransmitter	0	-0.6337	-0.6337
VIPAS39	ENSG00000151445	Protein homeostasis	0	-0.6337	-0.6337
ABCC1	ENSG00000103222	Oxidative stress	0	-0.6337	-0.6337
ATP6V1E2	ENSG00000250565	Protein homeostasis	0	-0.6336	-0.6336
MAPK3	ENSG00000102882	Oxidative stress	0	-0.6334	-0.6334
ERLIN2	ENSG00000147475	Oxidative stress	0	-0.6334	-0.6334
SMURF2	ENSG00000108854	Protein homeostasis	0	-0.6333	-0.6333
TFRC	ENSG00000072274	Oxidative stress	0	-0.6333	-0.6333
CALR	ENSG00000179218	Oxidative stress	0	-0.6333	-0.6333
CSDE1	ENSG00000009307	Neuroimmune response	0	-0.633	-0.633
ATP6V1D	ENSG00000100554	Protein homeostasis	0	-0.6329	-0.6329
TMUB2	ENSG00000168591	Oxidative stress	0	-0.6328	-0.6328
HSP90AB1	ENSG00000096384	Neuroimmune response	0	-0.6325	-0.6325
SIAH1	ENSG00000196470	Protein homeostasis	0	-0.6323	-0.6323
MAPKAPK5	ENSG00000089022	Cell aging	0	-0.6322	-0.6322
CREB3	ENSG00000107175	Oxidative stress	0	-0.6321	-0.6321
VDAC1	ENSG00000213585	Protein homeostasis	0	-0.632	-0.632
VCP	ENSG00000165280	Protein homeostasis	0	-0.632	-0.632
PNPLA8	ENSG00000135241	Oxidative stress	0	-0.632	-0.632
ANAPC7	ENSG00000196510	Protein homeostasis	0	-0.6317	-0.6317
NDUFB9	ENSG00000147684	Oxidative stress	0	-0.6316	-0.6316
NDUFS4	ENSG00000164258	Oxidative stress	0	-0.6316	-0.6316
TMEM33	ENSG00000109133	Oxidative stress	0	-0.6316	-0.6316
PSMD14	ENSG00000115233	Protein homeostasis	0	-0.6315	-0.6315
HES1	ENSG00000114315	Neuroimmune response	0	-0.6313	-0.6313
TSC2	ENSG00000103197	Protein homeostasis	0	-0.6311	-0.6311
BBS7	ENSG00000138686	Protein homeostasis	0	-0.6309	-0.6309
SPTLC1	ENSG00000090054	Protein homeostasis	0	-0.6303	-0.6303
NBR1	ENSG00000188554	Protein homeostasis	0	-0.6302	-0.6302
FEM1C	ENSG00000145780	cGAS-STING response	0	-0.6301	-0.6301
PCBP2	ENSG00000197111	Neuroimmune response	0	-0.6301	-0.6301
RHOT2	ENSG00000140983	Apoptosis	0	-0.6301	-0.6301
ZKSCAN3	ENSG00000189298	Cell aging	0	-0.6301	-0.6301
PLEKHA1	ENSG00000107679	Oxidative stress	0	-0.63	-0.63
DAB2IP	ENSG00000136848	Oxidative stress	0	-0.63	-0.63
OGFR	ENSG00000060491	Neuroimmune response	0	-0.6299	-0.6299
TSC1	ENSG00000165699	Oxidative stress	0	-0.6299	-0.6299
NEDD4	ENSG00000069869	Protein homeostasis	0	-0.6297	-0.6297
DCAF11	ENSG00000100897	Protein homeostasis	0	-0.6295	-0.6295
GLRX2	ENSG00000023572	Oxidative stress	0	-0.6295	-0.6295
NDUFA1	ENSG00000125356	Oxidative stress	0	-0.6294	-0.6294
BLOC1S2	ENSG00000196072	Apoptosis	0	-0.6293	-0.6293
KLHL42	ENSG00000087448	Protein homeostasis	0	-0.6291	-0.6291
ERCC6L2	ENSG00000182150	Oxidative stress	0	-0.6291	-0.6291
PRKACA	ENSG00000072062	Protein homeostasis	0	-0.6289	-0.6289
GNA12	ENSG00000146535	Protein homeostasis	0	-0.6288	-0.6288
STAU1	ENSG00000124214	Oxidative stress	0	-0.6288	-0.6288
DNAJA3	ENSG00000103423	Cell aging	0	-0.6287	-0.6287
RAB1A	ENSG00000138069	Protein homeostasis	0	-0.6284	-0.6284
CREB3L2	ENSG00000182158	Oxidative stress	0	-0.6284	-0.6284
SESN3	ENSG00000149212	Protein homeostasis	0	-0.6283	-0.6283
EIF2AK4	ENSG00000128829	Neuroimmune response	0	-0.628	-0.628
HECTD3	ENSG00000126107	Protein homeostasis	0	-0.6279	-0.6279
MAPK10	ENSG00000109339	Cell aging	0	-0.6279	-0.6279
ZER1	ENSG00000160445	Protein homeostasis	0	-0.6278	-0.6278
SNX32	ENSG00000172803	Protein homeostasis	0	-0.6277	-0.6277
MAP2K6	ENSG00000108984	Cell aging	0	-0.6276	-0.6276
SPOP	ENSG00000121067	Protein homeostasis	0	-0.6275	-0.6275
NET1	ENSG00000173848	Oxidative stress	0	-0.627	-0.627
SYT11	ENSG00000132718	Regulation of neurotransmitter	0	-0.6269	-0.6269
SIN3A	ENSG00000169375	Oxidative stress	0	-0.6269	-0.6269
FBXO48	ENSG00000204923	Protein homeostasis	0	-0.6268	-0.6268
NSMCE2	ENSG00000156831	Cell aging	0	-0.6268	-0.6268
SNAP29	ENSG00000099940	Neuroimmune response	0	-0.6266	-0.6266
SIRPA	ENSG00000198053	Oxidative stress	0	-0.6266	-0.6266
ATF2	ENSG00000115966	Apoptosis	0	-0.6265	-0.6265
NDUFS2	ENSG00000158864	Oxidative stress	0	-0.6264	-0.6264
TNFAIP1	ENSG00000109079	Protein homeostasis	0	-0.6263	-0.6263
GABRA2	ENSG00000151834	Neuroimmune response	0	-0.6261	-0.6261
COX6A1	ENSG00000111775	Oxidative stress	0	-0.6261	-0.6261
PLAUR	ENSG00000011422	cGAS-STING response	0	-0.6259	-0.6259
EP300	ENSG00000100393	Oxidative stress	0	-0.6258	-0.6258
UBE4B	ENSG00000130939	Oxidative stress	0	-0.6258	-0.6258
PIGBOS1	ENSG00000225973	Oxidative stress	0	-0.6257	-0.6257
ABAT	ENSG00000183044	Regulation of neurotransmitter	0	-0.6255	-0.6255
PDCD4	ENSG00000150593	Cell aging	0	-0.6255	-0.6255
RETREG1	ENSG00000154153	Protein homeostasis	0	-0.6253	-0.6253
NUCKS1	ENSG00000069275	Neuroimmune response	0	-0.625	-0.625
EEF2	ENSG00000167658	Oxidative stress	0	-0.625	-0.625
IRAK1	ENSG00000184216	Neuroimmune response	0	-0.6246	-0.6246
UBQLN1	ENSG00000135018	Oxidative stress	0	-0.6245	-0.6245
MAP2K7	ENSG00000076984	Cell aging	0	-0.6244	-0.6244
GORASP2	ENSG00000115806	Oxidative stress	0	-0.6242	-0.6242
HECTD1	ENSG00000092148	Protein homeostasis	0	-0.6241	-0.6241
ITCH	ENSG00000078747	Protein homeostasis	0	-0.624	-0.624
TRIM39	ENSG00000204599	cGAS-STING response	0	-0.6239	-0.6239
MAOB	ENSG00000069535	Regulation of neurotransmitter	0	-0.6239	-0.6239
DNAJB9	ENSG00000128590	Oxidative stress	0	-0.6238	-0.6238
CLDN12	ENSG00000157224	Blood-brain barrier	0	-0.6238	-0.6238
TAF1	ENSG00000147133	cGAS-STING response	0	-0.6236	-0.6236
PSMA5	ENSG00000143106	Protein homeostasis	0	-0.6234	-0.6234
ULK3	ENSG00000140474	Protein homeostasis	0	-0.6233	-0.6233
NDUFA3	ENSG00000170906	Oxidative stress	0	-0.6233	-0.6233
DNAJC18	ENSG00000170464	Protein homeostasis	0	-0.6231	-0.6231
WWP2	ENSG00000198373	Protein homeostasis	0	-0.623	-0.623
MXRA8	ENSG00000162576	Blood-brain barrier	0	-0.623	-0.623
KLHL40	ENSG00000157119	Protein homeostasis	0	-0.6229	-0.6229
ZYG11B	ENSG00000162378	Protein homeostasis	0	-0.6229	-0.6229
SMURF1	ENSG00000198742	Protein homeostasis	0	-0.6227	-0.6227
VPS4B	ENSG00000119541	Protein homeostasis	0	-0.6226	-0.6226
FBXL18	ENSG00000155034	Protein homeostasis	0	-0.6226	-0.6226
ZMIZ1	ENSG00000108175	Cell aging	0	-0.6226	-0.6226
CHMP2B	ENSG00000083937	Protein homeostasis	0	-0.6225	-0.6225
TOPORS	ENSG00000197579	Protein homeostasis	0	-0.6225	-0.6225
RNF34	ENSG00000170633	Protein homeostasis	0	-0.6223	-0.6223
EXOC1	ENSG00000090989	Protein homeostasis	0	-0.6222	-0.6222
FAM8A1	ENSG00000137414	Oxidative stress	0	-0.6222	-0.6222
NUMBL	ENSG00000105245	Regulation of neurotransmitter	0	-0.6221	-0.6221
KLHL22	ENSG00000099910	Protein homeostasis	0	-0.622	-0.622
IKBKG	ENSG00000269335	cGAS-STING response	0	-0.6219	-0.6219
KRAS	ENSG00000133703	Cell aging	0	-0.6219	-0.6219
HUWE1	ENSG00000086758	Oxidative stress	0	-0.6218	-0.6218
NDUFV3	ENSG00000160194	Oxidative stress	0	-0.6216	-0.6216
MBTPS1	ENSG00000140943	Oxidative stress	0	-0.6216	-0.6216
STAT3	ENSG00000168610	Oxidative stress	0	-0.6215	-0.6215
HSPA8	ENSG00000109971	Protein homeostasis	0	-0.6213	-0.6213
IDH2	ENSG00000182054	Neuroimmune response	0	-0.6211	-0.6211
GSK3A	ENSG00000105723	Apoptosis	0	-0.621	-0.621
HEBP2	ENSG00000051620	Oxidative stress	0	-0.6209	-0.6209
KIDINS220	ENSG00000134313	cGAS-STING response	0	-0.6207	-0.6207
VPS35	ENSG00000069329	Apoptosis	0	-0.6204	-0.6204
ANAPC11	ENSG00000141552	Protein homeostasis	0	-0.6204	-0.6204
MPV17	ENSG00000115204	Oxidative stress	0	-0.6203	-0.6203
VTI1A	ENSG00000151532	Protein homeostasis	0	-0.6202	-0.6202
FBXL14	ENSG00000171823	Protein homeostasis	0	-0.6201	-0.6201
USP14	ENSG00000101557	Oxidative stress	0	-0.6201	-0.6201
NUDT2	ENSG00000164978	Oxidative stress	0	-0.62	-0.62
NEMF	ENSG00000165525	Protein homeostasis	0	-0.6199	-0.6199
FBXW5	ENSG00000159069	Protein homeostasis	0	-0.6197	-0.6197
RBX1	ENSG00000100387	Protein homeostasis	0	-0.6197	-0.6197
EI24	ENSG00000149547	Protein homeostasis	0	-0.6195	-0.6195
WWP1	ENSG00000123124	Protein homeostasis	0	-0.6193	-0.6193
SETX	ENSG00000107290	cGAS-STING response	0	-0.6192	-0.6192
TRIM13	ENSG00000204977	Oxidative stress	0	-0.619	-0.619
CRBN	ENSG00000113851	Protein homeostasis	0	-0.6187	-0.6187
BIRC2	ENSG00000110330	cGAS-STING response	0	-0.6185	-0.6185
SNRNP70	ENSG00000104852	Protein homeostasis	0	-0.6185	-0.6185
SRF	ENSG00000112658	Cell aging	0	-0.6184	-0.6184
TRMT61B	ENSG00000171103	Oxidative stress	0	-0.6184	-0.6184
RSL1D1	ENSG00000171490	cGAS-STING response	0	-0.6183	-0.6183
APP	ENSG00000142192	Regulation of neurotransmitter	0	-0.618	-0.618
PRDX5	ENSG00000126432	Oxidative stress	0	-0.6176	-0.6176
VPS13C	ENSG00000129003	Oxidative stress	0	-0.6176	-0.6176
OPTN	ENSG00000123240	cGAS-STING response	0	-0.6175	-0.6175
NLGN1	ENSG00000169760	Neuroimmune response	0	-0.6175	-0.6175
PIP5K1C	ENSG00000186111	Neuroimmune response	0	-0.6175	-0.6175
AMBRA1	ENSG00000110497	Protein homeostasis	0	-0.6175	-0.6175
PLAA	ENSG00000137055	Protein homeostasis	0	-0.6175	-0.6175
EXOC4	ENSG00000131558	Protein homeostasis	0	-0.6174	-0.6174
PRDX1	ENSG00000117450	Oxidative stress	0	-0.6171	-0.6171
GIPC1	ENSG00000123159	Neuroimmune response	0	-0.6169	-0.6169
CHUK	ENSG00000213341	cGAS-STING response	0	-0.6166	-0.6166
EEF1E1	ENSG00000124802	Cell aging	0	-0.6166	-0.6166
DNAJC3	ENSG00000102580	Oxidative stress	0	-0.6166	-0.6166
FBXL12	ENSG00000127452	Protein homeostasis	0	-0.6163	-0.6163
VPS37A	ENSG00000155975	Protein homeostasis	0	-0.6162	-0.6162
TBX2	ENSG00000121068	Cell aging	0	-0.6162	-0.6162
TMEM259	ENSG00000182087	Oxidative stress	0	-0.616	-0.616
CTNNB1	ENSG00000168036	Regulation of neurotransmitter	0	-0.6158	-0.6158
CSPG5	ENSG00000114646	Neuroimmune response	0	-0.6154	-0.6154
TRIP4	ENSG00000103671	Protein homeostasis	0	-0.6151	-0.6151
FGFR2	ENSG00000066468	Regulation of neurotransmitter	0	-0.614	-0.614
UBR1	ENSG00000159459	Protein homeostasis	0	-0.614	-0.614
STUB1	ENSG00000103266	Protein homeostasis	0	-0.6138	-0.6138
JAM2	ENSG00000154721	Blood-brain barrier	0	-0.6138	-0.6138
NMT1	ENSG00000136448	Apoptosis	0	-0.6137	-0.6137
TRIM2	ENSG00000109654	Protein homeostasis	0	-0.6137	-0.6137
AKT1	ENSG00000142208	Apoptosis	0	-0.6136	-0.6136
PDIA3	ENSG00000167004	Oxidative stress	0	-0.6134	-0.6134
DICER1	ENSG00000100697	cGAS-STING response	0	-0.6132	-0.6132
PDZD11	ENSG00000120509	Neuroimmune response	0	-0.6131	-0.6131
RNF112	ENSG00000128482	Oxidative stress	0	-0.6129	-0.6129
TBC1D24	ENSG00000162065	Oxidative stress	0	-0.6129	-0.6129
ULK1	ENSG00000177169	Protein homeostasis	0	-0.6128	-0.6128
PRICKLE1	ENSG00000139174	Protein homeostasis	0	-0.6128	-0.6128
BRSK1	ENSG00000160469	Neuroimmune response	0	-0.6127	-0.6127
STBD1	ENSG00000118804	Protein homeostasis	0	-0.6127	-0.6127
STING1	ENSG00000184584	cGAS-STING response	0	-0.6125	-0.6125
PIK3CA	ENSG00000121879	Protein homeostasis	0	-0.6125	-0.6125
ZNF622	ENSG00000173545	Oxidative stress	0	-0.6123	-0.6123
RAD23A	ENSG00000179262	Protein homeostasis	0	-0.6121	-0.6121
SEC22B	ENSG00000265808	Protein homeostasis	0	-0.612	-0.612
NPM1	ENSG00000181163	Cell aging	0	-0.6118	-0.6118
SCAMP5	ENSG00000198794	Oxidative stress	0	-0.6118	-0.6118
TMEM39A	ENSG00000176142	Protein homeostasis	0	-0.6117	-0.6117
MPV17L	ENSG00000156968	Apoptosis	0	-0.6116	-0.6116
SLC9A1	ENSG00000090020	Oxidative stress	0	-0.6116	-0.6116
FYCO1	ENSG00000163820	Protein homeostasis	0	-0.6115	-0.6115
ARAF	ENSG00000078061	Protein homeostasis	0	-0.6115	-0.6115
NDUFV1	ENSG00000167792	Oxidative stress	0	-0.6115	-0.6115
HGF	ENSG00000019991	Apoptosis	0	-0.6114	-0.6114
RNF180	ENSG00000164197	Protein homeostasis	0	-0.6114	-0.6114
NUPR1	ENSG00000176046	Neuroimmune response	0	-0.6113	-0.6113
LRRK2	ENSG00000188906	Neuroimmune response	0	-0.6113	-0.6113
ACTB	ENSG00000075624	Blood-brain barrier	0	-0.6113	-0.6113
SUMO1	ENSG00000116030	Protein homeostasis	0	-0.611	-0.611
MCTP2	ENSG00000140563	Neuroimmune response	0	-0.6108	-0.6108
STX12	ENSG00000117758	Protein homeostasis	0	-0.6108	-0.6108
NSFL1C	ENSG00000088833	Protein homeostasis	0	-0.6105	-0.6105
LANCL1	ENSG00000115365	Oxidative stress	0	-0.6105	-0.6105
UVRAG	ENSG00000198382	Protein homeostasis	0	-0.6104	-0.6104
POLDIP2	ENSG00000004142	Protein homeostasis	0	-0.6103	-0.6103
AIF1	ENSG00000204472	Oxidative stress	0	-0.6103	-0.6103
TMX1	ENSG00000139921	Oxidative stress	0	-0.6102	-0.6102
PSMB3	ENSG00000277791	Protein homeostasis	0	-0.6101	-0.6101
ERCC8	ENSG00000049167	Protein homeostasis	0	-0.61	-0.61
P4HB	ENSG00000185624	Oxidative stress	0	-0.61	-0.61
KCTD5	ENSG00000167977	Protein homeostasis	0	-0.6093	-0.6093
SYT12	ENSG00000173227	Regulation of neurotransmitter	0	-0.6092	-0.6092
MARCHF6	ENSG00000145495	Oxidative stress	0	-0.6091	-0.6091
UBXN2A	ENSG00000173960	Protein homeostasis	0	-0.6086	-0.6086
NFATC4	ENSG00000100968	Regulation of neurotransmitter	0	-0.6083	-0.6083
DHFR	ENSG00000228716	Oxidative stress	0	-0.6081	-0.6081
SLC38A1	ENSG00000111371	cGAS-STING response	0	-0.6079	-0.6079
MCTS1	ENSG00000232119	Neuroimmune response	0	-0.6079	-0.6079
ATR	ENSG00000175054	Cell aging	0	-0.6079	-0.6079
HYOU1	ENSG00000149428	Oxidative stress	0	-0.6078	-0.6078
UBE2J1	ENSG00000198833	Oxidative stress	0	-0.6077	-0.6077
DHX9	ENSG00000135829	Neuroimmune response	0	-0.6075	-0.6075
THEM4	ENSG00000159445	Apoptosis	0	-0.6075	-0.6075
DERL1	ENSG00000136986	Protein homeostasis	0	-0.6074	-0.6074
HAX1	ENSG00000143575	Oxidative stress	0	-0.6074	-0.6074
GABARAPL2	ENSG00000034713	Protein homeostasis	0	-0.607	-0.607
PPP2CB	ENSG00000104695	Apoptosis	0	-0.6069	-0.6069
CD46	ENSG00000117335	Neuroimmune response	0	-0.6068	-0.6068
LONP1	ENSG00000196365	Oxidative stress	0	-0.6068	-0.6068
NDUFA8	ENSG00000119421	Oxidative stress	0	-0.6068	-0.6068
RACK1	ENSG00000204628	Oxidative stress	0	-0.6067	-0.6067
MCL1	ENSG00000143384	cGAS-STING response	0	-0.6066	-0.6066
RNF185	ENSG00000138942	Protein homeostasis	0	-0.6062	-0.6062
FUT8	ENSG00000033170	Oxidative stress	0	-0.6061	-0.6061
RFFL	ENSG00000092871	Protein homeostasis	0	-0.6059	-0.6059
SKP2	ENSG00000145604	Protein homeostasis	0	-0.6059	-0.6059
SERP1	ENSG00000120742	Oxidative stress	0	-0.6059	-0.6059
UBQLN2	ENSG00000188021	Oxidative stress	0	-0.6059	-0.6059
GIT1	ENSG00000108262	Neuroimmune response	0	-0.6058	-0.6058
GABARAPL1	ENSG00000139112	Protein homeostasis	0	-0.6058	-0.6058
HERPUD1	ENSG00000051108	cGAS-STING response	0	-0.6057	-0.6057
SLC4A8	ENSG00000050438	Neuroimmune response	0	-0.6056	-0.6056
VPS4A	ENSG00000132612	Protein homeostasis	0	-0.6055	-0.6055
SPOPL	ENSG00000144228	Protein homeostasis	0	-0.6051	-0.6051
NRXN2	ENSG00000110076	Neuroimmune response	0	-0.6049	-0.6049
WIPI1	ENSG00000070540	Protein homeostasis	0	-0.6049	-0.6049
ARNT	ENSG00000143437	Oxidative stress	0	-0.6049	-0.6049
RUBCNL	ENSG00000102445	Protein homeostasis	0	-0.6048	-0.6048
TARDBP	ENSG00000120948	Oxidative stress	0	-0.6047	-0.6047
NDUFB2	ENSG00000090266	Oxidative stress	0	-0.6046	-0.6046
ROMO1	ENSG00000125995	Oxidative stress	0	-0.6044	-0.6044
SIRT6	ENSG00000077463	Protein homeostasis	0	-0.6043	-0.6043
PSMD7	ENSG00000103035	Protein homeostasis	0	-0.6042	-0.6042
LSR	ENSG00000105699	Blood-brain barrier	0	-0.6041	-0.6041
ATG7	ENSG00000197548	Oxidative stress	0	-0.604	-0.604
DNAJB12	ENSG00000148719	Protein homeostasis	0	-0.6039	-0.6039
VPS18	ENSG00000104142	Neuroimmune response	0	-0.6038	-0.6038
ATG3	ENSG00000144848	Apoptosis	0	-0.6038	-0.6038
LGALS8	ENSG00000116977	Protein homeostasis	0	-0.6036	-0.6036
RAPGEF1	ENSG00000107263	Regulation of neurotransmitter	0	-0.6034	-0.6034
ERC2	ENSG00000187672	Neuroimmune response	0	-0.6032	-0.6032
VAPB	ENSG00000124164	Oxidative stress	0	-0.6032	-0.6032
MTRNR2L8	ENSG00000255823	Apoptosis	0	-0.6031	-0.6031
PAFAH1B2	ENSG00000168092	Protein homeostasis	0	-0.603	-0.603
RBCK1	ENSG00000125826	Protein homeostasis	0	-0.603	-0.603
DET1	ENSG00000140543	Protein homeostasis	0	-0.6028	-0.6028
UBE2A	ENSG00000077721	Protein homeostasis	0	-0.6028	-0.6028
EIF2S1	ENSG00000134001	Oxidative stress	0	-0.6028	-0.6028
PLD6	ENSG00000179598	Oxidative stress	0	-0.6028	-0.6028
IRF3	ENSG00000126456	cGAS-STING response	0	-0.6026	-0.6026
SLC6A1	ENSG00000157103	Neuroimmune response	0	-0.6026	-0.6026
SH3GLB1	ENSG00000097033	Protein homeostasis	0	-0.6025	-0.6025
SOD3	ENSG00000109610	Oxidative stress	0	-0.6025	-0.6025
RAB3GAP2	ENSG00000118873	cGAS-STING response	0	-0.6024	-0.6024
UGGT1	ENSG00000136731	cGAS-STING response	0	-0.6023	-0.6023
ZFAND2B	ENSG00000158552	Protein homeostasis	0	-0.6023	-0.6023
ERMP1	ENSG00000099219	Oxidative stress	0	-0.602	-0.602
ARL8B	ENSG00000134108	Protein homeostasis	0	-0.6019	-0.6019
LRP1	ENSG00000123384	Regulation of neurotransmitter	0	-0.6018	-0.6018
RIPK1	ENSG00000137275	cGAS-STING response	0	-0.6015	-0.6015
PLAG1	ENSG00000181690	Neuroimmune response	0	-0.6015	-0.6015
NUB1	ENSG00000013374	Protein homeostasis	0	-0.6015	-0.6015
AGAP3	ENSG00000133612	Oxidative stress	0	-0.6014	-0.6014
WNT5A	ENSG00000114251	Regulation of neurotransmitter	0	-0.6013	-0.6013
SELENOS	ENSG00000131871	Oxidative stress	0	-0.6012	-0.6012
ITGB1	ENSG00000150093	Neuroimmune response	0	-0.6011	-0.6011
WDR35	ENSG00000118965	Apoptosis	0	-0.6011	-0.6011
AMN1	ENSG00000151743	Protein homeostasis	0	-0.6011	-0.6011
ATP6V1B2	ENSG00000147416	Protein homeostasis	0	-0.601	-0.601
SLC1A1	ENSG00000106688	cGAS-STING response	0	-0.6009	-0.6009
GRINA	ENSG00000178719	Oxidative stress	0	-0.6008	-0.6008
ATP6V0D1	ENSG00000159720	Protein homeostasis	0	-0.6007	-0.6007
STX19	ENSG00000178750	Neuroimmune response	0	-0.6006	-0.6006
PRKCB	ENSG00000166501	Neuroimmune response	0	-0.6005	-0.6005
GLMN	ENSG00000174842	Protein homeostasis	0	-0.6005	-0.6005
SLC29A1	ENSG00000112759	Neuroimmune response	0	-0.6004	-0.6004
NAIF1	ENSG00000171169	Apoptosis	0	-0.6003	-0.6003
PRKRA	ENSG00000180228	Oxidative stress	0	-0.6002	-0.6002
PDCD10	ENSG00000114209	Oxidative stress	0	-0.6	-0.6
BAG6	ENSG00000204463	Protein homeostasis	0	-0.5999	-0.5999
FBXO9	ENSG00000112146	Protein homeostasis	0	-0.5996	-0.5996
MAPK1	ENSG00000100030	Oxidative stress	0	-0.5996	-0.5996
BFAR	ENSG00000103429	Oxidative stress	0	-0.5995	-0.5995
PNKD	ENSG00000127838	Regulation of neurotransmitter	0	-0.5994	-0.5994
ATP6V0B	ENSG00000117410	Protein homeostasis	0	-0.5994	-0.5994
MFF	ENSG00000168958	Apoptosis	0	-0.5992	-0.5992
GID4	ENSG00000141034	Protein homeostasis	0	-0.5992	-0.5992
ADCK1	ENSG00000063761	Oxidative stress	0	-0.5992	-0.5992
KCTD2	ENSG00000180901	Protein homeostasis	0	-0.5991	-0.5991
DLC1	ENSG00000164741	Apoptosis	0	-0.5989	-0.5989
TTBK1	ENSG00000146216	Neuroimmune response	0	-0.5988	-0.5988
CLEC16A	ENSG00000038532	Protein homeostasis	0	-0.5988	-0.5988
SLC1A3	ENSG00000079215	cGAS-STING response	0	-0.5987	-0.5987
OSER1	ENSG00000132823	Oxidative stress	0	-0.5987	-0.5987
PSMD10	ENSG00000101843	Apoptosis	0	-0.5986	-0.5986
CTTN	ENSG00000085733	Oxidative stress	0	-0.5986	-0.5986
NRXN1	ENSG00000179915	Neuroimmune response	0	-0.5985	-0.5985
BNIP3	ENSG00000176171	Apoptosis	0	-0.5985	-0.5985
FLOT1	ENSG00000137312	Neuroimmune response	0	-0.5984	-0.5984
FZR1	ENSG00000105325	Protein homeostasis	0	-0.5984	-0.5984
UBE2D3	ENSG00000109332	Protein homeostasis	0	-0.5982	-0.5982
MAP3K3	ENSG00000198909	Cell aging	0	-0.5982	-0.5982
NDUFA12	ENSG00000184752	Oxidative stress	0	-0.598	-0.598
TLR4	ENSG00000136869	Oxidative stress	0	-0.5976	-0.5976
PTPN11	ENSG00000179295	Oxidative stress	0	-0.5974	-0.5974
SEL1L	ENSG00000071537	Oxidative stress	0	-0.5972	-0.5972
KBTBD6	ENSG00000165572	Protein homeostasis	0	-0.5967	-0.5967
HSP90B1	ENSG00000166598	Oxidative stress	0	-0.5967	-0.5967
TMBIM6	ENSG00000139644	Oxidative stress	0	-0.5967	-0.5967
CDC16	ENSG00000130177	Protein homeostasis	0	-0.5966	-0.5966
ERO1A	ENSG00000197930	Oxidative stress	0	-0.5965	-0.5965
PREPL	ENSG00000138078	Neuroimmune response	0	-0.5964	-0.5964
TGFB2	ENSG00000092969	Regulation of neurotransmitter	0	-0.5964	-0.5964
TLK2	ENSG00000146872	Protein homeostasis	0	-0.5962	-0.5962
BACE1	ENSG00000186318	Neuroimmune response	0	-0.5961	-0.5961
PSMB5	ENSG00000100804	Protein homeostasis	0	-0.5958	-0.5958
PSMD8	ENSG00000099341	Protein homeostasis	0	-0.5958	-0.5958
UBXN2B	ENSG00000215114	Protein homeostasis	0	-0.5958	-0.5958
CALM1	ENSG00000198668	Neuroimmune response	0	-0.5957	-0.5957
MDM2	ENSG00000135679	cGAS-STING response	0	-0.5955	-0.5955
PNPT1	ENSG00000138035	cGAS-STING response	0	-0.5952	-0.5952
TBK1	ENSG00000183735	cGAS-STING response	0	-0.5951	-0.5951
SOX10	ENSG00000100146	Neuroimmune response	0	-0.595	-0.595
KLHDC3	ENSG00000124702	Protein homeostasis	0	-0.595	-0.595
WAC	ENSG00000095787	Protein homeostasis	0	-0.5948	-0.5948
STK25	ENSG00000115694	Oxidative stress	0	-0.5948	-0.5948
BCL2	ENSG00000171791	Apoptosis	0	-0.5942	-0.5942
RIMS2	ENSG00000176406	Neuroimmune response	0	-0.5941	-0.5941
MORC3	ENSG00000159256	Cell aging	0	-0.5941	-0.5941
PIK3R1	ENSG00000145675	Oxidative stress	0	-0.5941	-0.5941
MFSD8	ENSG00000164073	Protein homeostasis	0	-0.5937	-0.5937
TJP2	ENSG00000119139	Blood-brain barrier	0	-0.5937	-0.5937
PTN	ENSG00000105894	Neuroimmune response	0	-0.5934	-0.5934
FBXL5	ENSG00000118564	Protein homeostasis	0	-0.5934	-0.5934
ATP6V1C2	ENSG00000143882	cGAS-STING response	0	-0.593	-0.593
HCFC1	ENSG00000172534	Neuroimmune response	0	-0.593	-0.593
SERINC3	ENSG00000132824	Oxidative stress	0	-0.593	-0.593
EIF3D	ENSG00000100353	Neuroimmune response	0	-0.5929	-0.5929
ATP6V1G2	ENSG00000213760	Protein homeostasis	0	-0.5929	-0.5929
UBE2V2	ENSG00000169139	Protein homeostasis	0	-0.5929	-0.5929
NRBP2	ENSG00000185189	Protein homeostasis	0	-0.5928	-0.5928
DNAJC10	ENSG00000077232	Oxidative stress	0	-0.5926	-0.5926
GCLM	ENSG00000023909	Apoptosis	0	-0.5924	-0.5924
SOX5	ENSG00000134532	Regulation of neurotransmitter	0	-0.5923	-0.5923
EGFR	ENSG00000146648	cGAS-STING response	0	-0.5919	-0.5919
RYK	ENSG00000163785	Regulation of neurotransmitter	0	-0.5919	-0.5919
TRIB2	ENSG00000071575	Protein homeostasis	0	-0.5919	-0.5919
SDF2L1	ENSG00000128228	Protein homeostasis	0	-0.5919	-0.5919
UBXN6	ENSG00000167671	Oxidative stress	0	-0.5919	-0.5919
UFC1	ENSG00000143222	Oxidative stress	0	-0.5919	-0.5919
NOS1	ENSG00000089250	Neuroimmune response	0	-0.5916	-0.5916
ATP6V0E2	ENSG00000171130	Protein homeostasis	0	-0.5916	-0.5916
CSNK1E	ENSG00000213923	Protein homeostasis	0	-0.5916	-0.5916
FEZ1	ENSG00000149557	Protein homeostasis	0	-0.5915	-0.5915
RNF187	ENSG00000168159	Protein homeostasis	0	-0.5914	-0.5914
ALDH3B1	ENSG00000006534	Oxidative stress	0	-0.5911	-0.5911
RNF103	ENSG00000239305	Oxidative stress	0	-0.5911	-0.5911
LMNA	ENSG00000160789	Apoptosis	0	-0.591	-0.591
CDKN1B	ENSG00000111276	Cell aging	0	-0.591	-0.591
LIN7A	ENSG00000111052	Neuroimmune response	0	-0.5908	-0.5908
SLC6A16	ENSG00000063127	Neuroimmune response	0	-0.5905	-0.5905
RAB1B	ENSG00000174903	Protein homeostasis	0	-0.5905	-0.5905
SMARCC1	ENSG00000173473	Protein homeostasis	0	-0.5905	-0.5905
HMOX1	ENSG00000100292	Oxidative stress	0	-0.5901	-0.5901
FEZ2	ENSG00000171055	Protein homeostasis	0	-0.5899	-0.5899
SREBF1	ENSG00000072310	Oxidative stress	0	-0.5899	-0.5899
NDUFA13	ENSG00000186010	Oxidative stress	0	-0.5897	-0.5897
COX7A2L	ENSG00000115944	Oxidative stress	0	-0.5896	-0.5896
PPP1R15B	ENSG00000158615	Oxidative stress	0	-0.5896	-0.5896
DVL1	ENSG00000107404	Neuroimmune response	0	-0.5892	-0.5892
CCND1	ENSG00000110092	cGAS-STING response	0	-0.5891	-0.5891
SLC25A4	ENSG00000151729	Apoptosis	0	-0.5891	-0.5891
RASGRF1	ENSG00000058335	Oxidative stress	0	-0.5891	-0.5891
YOD1	ENSG00000180667	Oxidative stress	0	-0.589	-0.589
NOL3	ENSG00000140939	Apoptosis	0	-0.5889	-0.5889
SOD1	ENSG00000142168	Oxidative stress	0	-0.5889	-0.5889
ANAPC4	ENSG00000053900	Protein homeostasis	0	-0.5888	-0.5888
EHMT2	ENSG00000204371	Protein homeostasis	0	-0.5887	-0.5887
QSOX1	ENSG00000116260	Protein homeostasis	0	-0.5883	-0.5883
ARL6IP5	ENSG00000144746	Oxidative stress	0	-0.5883	-0.5883
ZNF277	ENSG00000198839	Oxidative stress	0	-0.5881	-0.5881
PARP1	ENSG00000143799	Oxidative stress	0	-0.5881	-0.5881
TMED2	ENSG00000086598	Oxidative stress	0	-0.5881	-0.5881
DNAJB2	ENSG00000135924	Oxidative stress	0	-0.588	-0.588
PSEN1	ENSG00000080815	Neuroimmune response	0	-0.5879	-0.5879
ARMC8	ENSG00000114098	Protein homeostasis	0	-0.5879	-0.5879
VPS33A	ENSG00000139719	Protein homeostasis	0	-0.5878	-0.5878
DMAC2	ENSG00000105341	Protein homeostasis	0	-0.5877	-0.5877
UBE4A	ENSG00000110344	cGAS-STING response	0	-0.5876	-0.5876
ATP1A2	ENSG00000018625	Neuroimmune response	0	-0.5876	-0.5876
SYT9	ENSG00000170743	Regulation of neurotransmitter	0	-0.5873	-0.5873
MET	ENSG00000105976	Oxidative stress	0	-0.5872	-0.5872
PARP9	ENSG00000138496	cGAS-STING response	0	-0.5871	-0.5871
BRF2	ENSG00000104221	Oxidative stress	0	-0.587	-0.587
TOMM7	ENSG00000196683	Oxidative stress	0	-0.587	-0.587
CD200	ENSG00000091972	Neuroimmune response	0	-0.5868	-0.5868
MX1	ENSG00000157601	cGAS-STING response	0	-0.5867	-0.5867
ILK	ENSG00000166333	Cell aging	0	-0.5861	-0.5861
LIMS1	ENSG00000169756	cGAS-STING response	0	-0.586	-0.586
FBXL15	ENSG00000107872	Protein homeostasis	0	-0.586	-0.586
HIP1R	ENSG00000130787	cGAS-STING response	0	-0.5859	-0.5859
ARIH2	ENSG00000177479	Protein homeostasis	0	-0.5858	-0.5858
MAPK9	ENSG00000050748	Oxidative stress	0	-0.5858	-0.5858
CHRM5	ENSG00000184984	Regulation of neurotransmitter	0	-0.5857	-0.5857
SYNPO2	ENSG00000172403	Protein homeostasis	0	-0.5856	-0.5856
DDRGK1	ENSG00000198171	Oxidative stress	0	-0.5856	-0.5856
PSMC6	ENSG00000100519	Oxidative stress	0	-0.5856	-0.5856
PINK1	ENSG00000158828	Regulation of neurotransmitter	0	-0.5854	-0.5854
GBA	ENSG00000177628	Regulation of neurotransmitter	0	-0.5854	-0.5854
PDK2	ENSG00000005882	Oxidative stress	0	-0.5854	-0.5854
CCDC47	ENSG00000108588	Oxidative stress	0	-0.5853	-0.5853
PECAM1	ENSG00000261371	Blood-brain barrier	0	-0.5853	-0.5853
FBXW8	ENSG00000174989	Protein homeostasis	0	-0.5851	-0.5851
DDIT3	ENSG00000175197	cGAS-STING response	0	-0.585	-0.585
CAPN1	ENSG00000014216	Protein homeostasis	0	-0.585	-0.585
VMP1	ENSG00000062716	Protein homeostasis	0	-0.5849	-0.5849
SNF8	ENSG00000159210	Protein homeostasis	0	-0.5848	-0.5848
NDUFA5	ENSG00000128609	Oxidative stress	0	-0.5848	-0.5848
MUL1	ENSG00000090432	Apoptosis	0	-0.5847	-0.5847
PLA2G6	ENSG00000184381	Apoptosis	0	-0.5846	-0.5846
TSG101	ENSG00000074319	Protein homeostasis	0	-0.5846	-0.5846
RYBP	ENSG00000163602	Protein homeostasis	0	-0.5846	-0.5846
MAEA	ENSG00000090316	Protein homeostasis	0	-0.5845	-0.5845
RNFT2	ENSG00000135119	Oxidative stress	0	-0.5844	-0.5844
EIF2D	ENSG00000143486	Neuroimmune response	0	-0.5843	-0.5843
ATG5	ENSG00000057663	Protein homeostasis	0	-0.5843	-0.5843
FBXL19	ENSG00000099364	Protein homeostasis	0	-0.5841	-0.5841
COMT	ENSG00000093010	Regulation of neurotransmitter	0	-0.5839	-0.5839
TIMM50	ENSG00000105197	Apoptosis	0	-0.5838	-0.5838
ATG9A	ENSG00000198925	Protein homeostasis	0	-0.5836	-0.5836
TP53INP2	ENSG00000078804	Protein homeostasis	0	-0.5834	-0.5834
GHITM	ENSG00000165678	Apoptosis	0	-0.5829	-0.5829
PML	ENSG00000140464	cGAS-STING response	0	-0.5828	-0.5828
BMPR1A	ENSG00000107779	Cell aging	0	-0.5827	-0.5827
TBL2	ENSG00000106638	Oxidative stress	0	-0.5827	-0.5827
PHB2	ENSG00000215021	Neuroimmune response	0	-0.5826	-0.5826
MTMR3	ENSG00000100330	Protein homeostasis	0	-0.5825	-0.5825
RNF126	ENSG00000070423	Protein homeostasis	0	-0.5825	-0.5825
EYA2	ENSG00000064655	Apoptosis	0	-0.5823	-0.5823
PCLO	ENSG00000186472	Neuroimmune response	0	-0.5822	-0.5822
GPSM1	ENSG00000160360	Protein homeostasis	0	-0.5821	-0.5821
NFE2L1	ENSG00000082641	Oxidative stress	0	-0.5821	-0.5821
GPX4	ENSG00000167468	Apoptosis	0	-0.582	-0.582
SIRT2	ENSG00000068903	Oxidative stress	0	-0.582	-0.582
SLC35F6	ENSG00000213699	Apoptosis	0	-0.5819	-0.5819
FBXL4	ENSG00000112234	Protein homeostasis	0	-0.5819	-0.5819
SPSB1	ENSG00000171621	cGAS-STING response	0	-0.5817	-0.5817
CUL3	ENSG00000036257	Protein homeostasis	0	-0.5817	-0.5817
FBXO38	ENSG00000145868	Protein homeostasis	0	-0.5815	-0.5815
WNT16	ENSG00000002745	Oxidative stress	0	-0.5815	-0.5815
RHBDD1	ENSG00000144468	Oxidative stress	0	-0.5815	-0.5815
CPEB2	ENSG00000137449	cGAS-STING response	0	-0.5814	-0.5814
SPSB3	ENSG00000162032	Protein homeostasis	0.6183	-0.5814	-1.1997
VDAC2	ENSG00000165637	Apoptosis	0	-0.5813	-0.5813
ALKBH7	ENSG00000125652	Oxidative stress	0	-0.5813	-0.5813
AKT3	ENSG00000117020	cGAS-STING response	0	-0.5812	-0.5812
AQP1	ENSG00000240583	Oxidative stress	0	-0.581	-0.581
ABL1	ENSG00000097007	Oxidative stress	0	-0.581	-0.581
SEPTIN4	ENSG00000108387	Neuroimmune response	0	-0.5807	-0.5807
FOXO1	ENSG00000150907	Oxidative stress	0	-0.5805	-0.5805
CD55	ENSG00000196352	Neuroimmune response	0	-0.5803	-0.5803
SLC12A2	ENSG00000064651	Blood-brain barrier	0	-0.5803	-0.5803
MASP2	ENSG00000009724	Neuroimmune response	0	-0.5802	-0.5802
OCLN	ENSG00000197822	Blood-brain barrier	0	-0.5802	-0.5802
ERCC1	ENSG00000012061	Cell aging	0	-0.5801	-0.5801
MAP1LC3A	ENSG00000101460	Oxidative stress	0	-0.5799	-0.5799
NDUFB10	ENSG00000140990	Oxidative stress	0	-0.5799	-0.5799
SOCS4	ENSG00000180008	Protein homeostasis	0	-0.5797	-0.5797
NDUFC2	ENSG00000151366	Oxidative stress	0	-0.5797	-0.5797
SLC25A24	ENSG00000085491	Oxidative stress	0	-0.5796	-0.5796
MAP1A	ENSG00000166963	Protein homeostasis	0	-0.5795	-0.5795
PKD2	ENSG00000118762	Oxidative stress	0	-0.5795	-0.5795
SREBF2	ENSG00000198911	Oxidative stress	0	-0.5795	-0.5795
RNF4	ENSG00000063978	Protein homeostasis	0	-0.5791	-0.5791
GPER1	ENSG00000164850	Neuroimmune response	0	-0.5788	-0.5788
DBH	ENSG00000123454	Regulation of neurotransmitter	0	-0.5788	-0.5788
YPEL3	ENSG00000090238	Cell aging	0	-0.5788	-0.5788
FYN	ENSG00000010810	Oxidative stress	0	-0.5788	-0.5788
ATAD3A	ENSG00000197785	Neuroimmune response	0	-0.5787	-0.5787
NDUFS5	ENSG00000168653	Oxidative stress	0	-0.5786	-0.5786
MED1	ENSG00000125686	cGAS-STING response	0	-0.5785	-0.5785
ATG4B	ENSG00000168397	Protein homeostasis	0	-0.5784	-0.5784
VAMP7	ENSG00000124333	Protein homeostasis	0	-0.5784	-0.5784
YBX1	ENSG00000065978	Cell aging	0	-0.5782	-0.5782
NDUFA9	ENSG00000139180	Oxidative stress	0	-0.5781	-0.5781
SCRIB	ENSG00000180900	Neuroimmune response	0	-0.5779	-0.5779
CCS	ENSG00000173992	Oxidative stress	0	-0.5777	-0.5777
STK26	ENSG00000134602	Oxidative stress	0	-0.5776	-0.5776
N4BP1	ENSG00000102921	cGAS-STING response	0	-0.5774	-0.5774
HDAC6	ENSG00000094631	Oxidative stress	0	-0.5774	-0.5774
ZFYVE1	ENSG00000165861	Protein homeostasis	0	-0.5773	-0.5773
KCNJ10	ENSG00000177807	Neuroimmune response	0	-0.5771	-0.5771
TMTC3	ENSG00000139324	Oxidative stress	0	-0.5771	-0.5771
C9orf72	ENSG00000147894	Protein homeostasis	0	-0.577	-0.577
MFSD2A	ENSG00000168389	Blood-brain barrier	0	-0.5767	-0.5767
LAMC1	ENSG00000135862	Blood-brain barrier	0	-0.5767	-0.5767
NEK4	ENSG00000114904	Cell aging	0	-0.5766	-0.5766
ID2	ENSG00000115738	Cell aging	0	-0.5765	-0.5765
NCOA7	ENSG00000111912	cGAS-STING response	0	-0.5763	-0.5763
NAPA	ENSG00000105402	Neuroimmune response	0	-0.5761	-0.5761
PACS2	ENSG00000179364	Protein homeostasis	0	-0.576	-0.576
GPR37L1	ENSG00000170075	Oxidative stress	0	-0.5752	-0.5752
FHIT	ENSG00000189283	Protein homeostasis	0	-0.5751	-0.5751
NDUFS8	ENSG00000110717	Oxidative stress	0	-0.5751	-0.5751
ITGB3	ENSG00000259207	cGAS-STING response	0	-0.575	-0.575
EIF2AK3	ENSG00000172071	Oxidative stress	0	-0.5749	-0.5749
TMEM41B	ENSG00000166471	Protein homeostasis	0	-0.5747	-0.5747
LTN1	ENSG00000198862	Protein homeostasis	0	-0.5747	-0.5747
RCHY1	ENSG00000163743	Protein homeostasis	0	-0.5745	-0.5745
EIF2B5	ENSG00000145191	Oxidative stress	0	-0.5741	-0.5741
FEM1A	ENSG00000141965	Protein homeostasis	0	-0.574	-0.574
ASCC2	ENSG00000100325	Protein homeostasis	0	-0.5738	-0.5738
SEC16A	ENSG00000148396	Oxidative stress	0	-0.5738	-0.5738
GAPDH	ENSG00000111640	Protein homeostasis	0	-0.5734	-0.5734
PAK2	ENSG00000180370	Apoptosis	0	-0.5733	-0.5733
ATG13	ENSG00000175224	Protein homeostasis	0	-0.573	-0.573
ADCY8	ENSG00000155897	Neuroimmune response	0	-0.5729	-0.5729
MOXD1	ENSG00000079931	Regulation of neurotransmitter	0	-0.5729	-0.5729
CAMKK2	ENSG00000110931	Oxidative stress	0	-0.5729	-0.5729
NDUFB5	ENSG00000136521	Oxidative stress	0	-0.5729	-0.5729
CHMP6	ENSG00000176108	Protein homeostasis	0	-0.5727	-0.5727
NR1H2	ENSG00000131408	Neuroimmune response	0	-0.5725	-0.5725
PPARGC1B	ENSG00000155846	Oxidative stress	0	-0.5725	-0.5725
TRPM2	ENSG00000142185	Oxidative stress	0	-0.5725	-0.5725
REST	ENSG00000084093	Oxidative stress	0	-0.5719	-0.5719
STK24	ENSG00000102572	Oxidative stress	0	-0.5719	-0.5719
PLEKHM1	ENSG00000225190	Protein homeostasis	0	-0.5718	-0.5718
ANAPC5	ENSG00000089053	Protein homeostasis	0	-0.5718	-0.5718
TRIM72	ENSG00000177238	Protein homeostasis	0	-0.5718	-0.5718
KAT6A	ENSG00000083168	Cell aging	0	-0.5717	-0.5717
SUMO2	ENSG00000188612	Protein homeostasis	0	-0.5715	-0.5715
ATM	ENSG00000149311	Cell aging	0	-0.5714	-0.5714
COX7A2	ENSG00000112695	Oxidative stress	0	-0.5714	-0.5714
TP53	ENSG00000141510	Apoptosis	0	-0.5713	-0.5713
LRSAM1	ENSG00000148356	Protein homeostasis	0	-0.571	-0.571
ASIC1	ENSG00000110881	Neuroimmune response	0	-0.5709	-0.5709
CHMP3	ENSG00000115561	Protein homeostasis	0	-0.5709	-0.5709
CD81	ENSG00000110651	Neuroimmune response	0	-0.5708	-0.5708
KCTD13	ENSG00000174943	Protein homeostasis	0	-0.5707	-0.5707
ECE1	ENSG00000117298	Neuroimmune response	0	-0.5705	-0.5705
GID8	ENSG00000101193	Protein homeostasis	0	-0.5704	-0.5704
CDK5RAP1	ENSG00000101391	Oxidative stress	0	-0.5702	-0.5702
KLHL3	ENSG00000146021	Protein homeostasis	0	-0.5701	-0.5701
SLC22A3	ENSG00000146477	Regulation of neurotransmitter	0	-0.5698	-0.5698
ATP13A2	ENSG00000159363	Oxidative stress	0	-0.5694	-0.5694
PYCR1	ENSG00000183010	Oxidative stress	0	-0.5694	-0.5694
MAN1A1	ENSG00000111885	Oxidative stress	0	-0.5692	-0.5692
RNF121	ENSG00000137522	Oxidative stress	0	-0.5692	-0.5692
ATP6V1G1	ENSG00000136888	Protein homeostasis	0	-0.569	-0.569
TMCO1	ENSG00000143183	Oxidative stress	0	-0.5689	-0.5689
MAP1LC3B2	ENSG00000258102	Protein homeostasis	0	-0.5687	-0.5687
ABCD1	ENSG00000101986	Oxidative stress	0	-0.5687	-0.5687
UBE2J2	ENSG00000160087	Oxidative stress	0	-0.5687	-0.5687
CERS2	ENSG00000143418	Neuroimmune response	0	-0.5685	-0.5685
FBXL2	ENSG00000153558	Protein homeostasis	0	-0.5684	-0.5684
LIX1L	ENSG00000271601	Protein homeostasis	0	-0.5682	-0.5682
DAPK1	ENSG00000196730	Oxidative stress	0	-0.5681	-0.5681
SRPX	ENSG00000101955	Oxidative stress	0	-0.5679	-0.5679
ICAM1	ENSG00000090339	cGAS-STING response	0	-0.5678	-0.5678
TBC1D5	ENSG00000131374	Protein homeostasis	0	-0.5678	-0.5678
STT3B	ENSG00000163527	Oxidative stress	0	-0.5678	-0.5678
SLC6A9	ENSG00000196517	Neuroimmune response	0	-0.5677	-0.5677
WDR45B	ENSG00000141580	Protein homeostasis	0	-0.5677	-0.5677
DCAF12	ENSG00000198876	Protein homeostasis	0	-0.5676	-0.5676
MBP	ENSG00000197971	Blood-brain barrier	0	-0.5676	-0.5676
TJP3	ENSG00000105289	Blood-brain barrier	0	-0.5673	-0.5673
NDUFB11	ENSG00000147123	Oxidative stress	0	-0.5672	-0.5672
PDIA2	ENSG00000185615	Oxidative stress	0	-0.5672	-0.5672
COX7C	ENSG00000127184	Oxidative stress	0	-0.567	-0.567
PPFIA2	ENSG00000139220	Neuroimmune response	0	-0.5669	-0.5669
SNX6	ENSG00000129515	Protein homeostasis	0	-0.5668	-0.5668
UBXN8	ENSG00000104691	Oxidative stress	0	-0.5666	-0.5666
ANKZF1	ENSG00000163516	Oxidative stress	0	-0.5665	-0.5665
CD2AP	ENSG00000198087	cGAS-STING response	0	-0.5662	-0.5662
GFAP	ENSG00000131095	Neuroimmune response	0	-0.5662	-0.5662
MAP1LC3B	ENSG00000140941	Protein homeostasis	0	-0.566	-0.566
MAP2K1	ENSG00000169032	Cell aging	0	-0.5659	-0.5659
MEF2C	ENSG00000081189	cGAS-STING response	0	-0.5658	-0.5658
ETV5	ENSG00000244405	Oxidative stress	0	-0.5658	-0.5658
SYNJ1	ENSG00000159082	Neuroimmune response	0	-0.5656	-0.5656
PRKAA1	ENSG00000132356	Oxidative stress	0	-0.5655	-0.5655
TRMT5	ENSG00000126814	Oxidative stress	0	-0.5655	-0.5655
WDFY3	ENSG00000163625	cGAS-STING response	0	-0.5654	-0.5654
NGLY1	ENSG00000151092	Protein homeostasis	0	-0.5654	-0.5654
ZSWIM8	ENSG00000214655	Protein homeostasis	0	-0.5653	-0.5653
GCLC	ENSG00000001084	Apoptosis	0	-0.5649	-0.5649
FBXO45	ENSG00000174013	Protein homeostasis	0	-0.5649	-0.5649
SMPD3	ENSG00000103056	Oxidative stress	0	-0.5649	-0.5649
NDUFB8	ENSG00000166136	Oxidative stress	0	-0.5648	-0.5648
SMAD7	ENSG00000101665	Protein homeostasis	0	-0.5646	-0.5646
SLC4A11	ENSG00000088836	Oxidative stress	0	-0.5645	-0.5645
MTO1	ENSG00000135297	Oxidative stress	0	-0.5644	-0.5644
NDUFA4	ENSG00000189043	Oxidative stress	0	-0.5641	-0.5641
IFIT1	ENSG00000185745	cGAS-STING response	0	-0.564	-0.564
GPX7	ENSG00000116157	Oxidative stress	0	-0.564	-0.564
BMP7	ENSG00000101144	Oxidative stress	0	-0.5636	-0.5636
KLHDC1	ENSG00000197776	Protein homeostasis	0	-0.5633	-0.5633
SNPH	ENSG00000101298	cGAS-STING response	0	-0.5631	-0.5631
ARNTL	ENSG00000133794	Oxidative stress	0	-0.5625	-0.5625
PPIF	ENSG00000108179	Apoptosis	0	-0.5624	-0.5624
ECT2	ENSG00000114346	Oxidative stress	0	-0.5623	-0.5623
NDUFB3	ENSG00000119013	Oxidative stress	0	-0.5622	-0.5622
AKAP1	ENSG00000121057	Neuroimmune response	0	-0.562	-0.562
CD160	ENSG00000117281	Neuroimmune response	0	-0.562	-0.562
ZMPSTE24	ENSG00000084073	Cell aging	0	-0.5618	-0.5618
UBE2G1	ENSG00000132388	Protein homeostasis	0	-0.5616	-0.5616
LIN7B	ENSG00000104863	Neuroimmune response	0	-0.5615	-0.5615
KAT5	ENSG00000172977	Protein homeostasis	0	-0.5614	-0.5614
FOXO3	ENSG00000118689	cGAS-STING response	0	-0.5611	-0.5611
PRDX2	ENSG00000167815	Oxidative stress	0	-0.5611	-0.5611
NCK2	ENSG00000071051	Oxidative stress	0	-0.5611	-0.5611
TIGAR	ENSG00000078237	Protein homeostasis	0	-0.561	-0.561
IFIT2	ENSG00000119922	cGAS-STING response	0	-0.5609	-0.5609
PPIA	ENSG00000196262	Oxidative stress	0	-0.5609	-0.5609
BRSK2	ENSG00000174672	Oxidative stress	0	-0.5605	-0.5605
GRIN3A	ENSG00000198785	Neuroimmune response	0	-0.56	-0.56
CHCHD2	ENSG00000106153	Oxidative stress	0	-0.5598	-0.5598
CDK6	ENSG00000105810	cGAS-STING response	0	-0.5594	-0.5594
PTPN2	ENSG00000175354	Neuroimmune response	0	-0.5594	-0.5594
ZDHHC11	ENSG00000188818	Neuroimmune response	0	-0.5593	-0.5593
SMC5	ENSG00000198887	Cell aging	0	-0.5593	-0.5593
PRRT2	ENSG00000167371	Neuroimmune response	0	-0.559	-0.559
KDM6B	ENSG00000132510	Oxidative stress	0	-0.559	-0.559
WDR45	ENSG00000196998	Protein homeostasis	0	-0.5588	-0.5588
TRIM3	ENSG00000110171	Protein homeostasis	0	-0.5588	-0.5588
WDR93	ENSG00000140527	Oxidative stress	0	-0.5588	-0.5588
DDX58	ENSG00000107201	cGAS-STING response	0	-0.5587	-0.5587
RAB10	ENSG00000084733	Regulation of neurotransmitter	0	-0.5586	-0.5586
GNAI3	ENSG00000065135	Protein homeostasis	0	-0.5585	-0.5585
MTRNR2L3	ENSG00000256222	Apoptosis	0	-0.5582	-0.5582
RNF144A	ENSG00000151692	Protein homeostasis	0	-0.5582	-0.5582
VEGFA	ENSG00000112715	Blood-brain barrier	0	-0.5582	-0.5582
COX8A	ENSG00000176340	Oxidative stress	0	-0.5574	-0.5574
CD34	ENSG00000174059	Regulation of neurotransmitter	0	-0.5573	-0.5573
CALCOCO2	ENSG00000136436	Protein homeostasis	0	-0.5571	-0.5571
DDX3X	ENSG00000215301	cGAS-STING response	0	-0.557	-0.557
TRIM25	ENSG00000121060	cGAS-STING response	0	-0.5569	-0.5569
HRAS	ENSG00000174775	Cell aging	0	-0.5569	-0.5569
ZFAND1	ENSG00000104231	Oxidative stress	0	-0.5569	-0.5569
ARRB2	ENSG00000141480	Apoptosis	0	-0.5568	-0.5568
CTBP2	ENSG00000175029	Neuroimmune response	0	-0.5567	-0.5567
CERS1	ENSG00000223802	Protein homeostasis	0	-0.5567	-0.5567
NOP53	ENSG00000105373	Protein homeostasis	0	-0.5567	-0.5567
UBXN1	ENSG00000162191	Oxidative stress	0	-0.5567	-0.5567
ITPR1	ENSG00000150995	cGAS-STING response	0	-0.5566	-0.5566
TMEM117	ENSG00000139173	Oxidative stress	0	-0.5563	-0.5563
FBXO31	ENSG00000103264	Protein homeostasis	0	-0.5562	-0.5562
UQCRFS1	ENSG00000169021	Oxidative stress	0	-0.5562	-0.5562
VAT1	ENSG00000108828	Oxidative stress	0	-0.5562	-0.5562
IL33	ENSG00000137033	cGAS-STING response	0	-0.556	-0.556
GJB6	ENSG00000121742	Blood-brain barrier	0	-0.5559	-0.5559
RNF217	ENSG00000146373	cGAS-STING response	0	-0.5558	-0.5558
IL18BP	ENSG00000137496	cGAS-STING response	0	-0.5556	-0.5556
BRCA2	ENSG00000139618	Cell aging	0	-0.5555	-0.5555
SLC30A1	ENSG00000170385	Neuroimmune response	0	-0.5554	-0.5554
GPM6B	ENSG00000046653	Neuroimmune response	0	-0.5554	-0.5554
STXBP3	ENSG00000116266	Neuroimmune response	0	-0.5551	-0.5551
SLC28A2	ENSG00000137860	Neuroimmune response	0	-0.5551	-0.5551
CNP	ENSG00000173786	Oxidative stress	0	-0.5551	-0.5551
RCN3	ENSG00000142552	Oxidative stress	0	-0.555	-0.555
JUN	ENSG00000177606	Apoptosis	0	-0.5548	-0.5548
GPR37	ENSG00000170775	Regulation of neurotransmitter	0	-0.5547	-0.5547
JAM3	ENSG00000166086	Blood-brain barrier	0	-0.5547	-0.5547
TRIM28	ENSG00000130726	Regulation of neurotransmitter	0	-0.5545	-0.5545
C4B	ENSG00000224389	Neuroimmune response	0	-0.5543	-0.5543
TNFRSF1B	ENSG00000028137	Regulation of neurotransmitter	0	-0.5542	-0.5542
FBXO44	ENSG00000132879	Oxidative stress	0	-0.5536	-0.5536
C4A	ENSG00000244731	Neuroimmune response	0	-0.5531	-0.5531
IL6ST	ENSG00000134352	Regulation of neurotransmitter	0	-0.5531	-0.5531
OGT	ENSG00000147162	Protein homeostasis	0	-0.5531	-0.5531
KBTBD7	ENSG00000120696	Protein homeostasis	0	-0.5527	-0.5527
NDUFB1	ENSG00000183648	Oxidative stress	0	-0.5526	-0.5526
ARHGEF2	ENSG00000116584	Regulation of neurotransmitter	0	-0.5523	-0.5523
CRLF2	ENSG00000205755	Regulation of neurotransmitter	0	-0.5521	-0.5521
PIP4K2C	ENSG00000166908	Protein homeostasis	0	-0.5521	-0.5521
CASK	ENSG00000147044	Neuroimmune response	0	-0.552	-0.552
NUAK1	ENSG00000074590	Cell aging	0	-0.5518	-0.5518
HSPA5	ENSG00000044574	cGAS-STING response	0	-0.5514	-0.5514
HSPBP1	ENSG00000133265	Protein homeostasis	0	-0.5511	-0.5511
TRPV1	ENSG00000196689	Blood-brain barrier	0	-0.551	-0.551
PPP1R15A	ENSG00000087074	cGAS-STING response	0	-0.5507	-0.5507
UFL1	ENSG00000014123	Oxidative stress	0	-0.5506	-0.5506
CFI	ENSG00000205403	Neuroimmune response	0	-0.5505	-0.5505
ADCY1	ENSG00000164742	Neuroimmune response	0	-0.5505	-0.5505
STX2	ENSG00000111450	Neuroimmune response	0	-0.5504	-0.5504
NOS3	ENSG00000164867	Oxidative stress	0	-0.5501	-0.5501
RAP1A	ENSG00000116473	Neuroimmune response	0	-0.5496	-0.5496
MGMT	ENSG00000170430	Oxidative stress	0	-0.5496	-0.5496
CDK5R1	ENSG00000176749	Protein homeostasis	0	-0.5495	-0.5495
CAMK2A	ENSG00000070808	Neuroimmune response	0	-0.5494	-0.5494
SKI	ENSG00000157933	Neuroimmune response	0	-0.5493	-0.5493
RNF19A	ENSG00000034677	Protein homeostasis	0	-0.5491	-0.5491
XBP1	ENSG00000100219	cGAS-STING response	0	-0.5489	-0.5489
ICA1	ENSG00000003147	Neuroimmune response	0	-0.5488	-0.5488
SELENOK	ENSG00000113811	Oxidative stress	0	-0.5483	-0.5483
TMUB1	ENSG00000164897	Oxidative stress	0	-0.5483	-0.5483
OXR1	ENSG00000164830	Oxidative stress	0	-0.5481	-0.5481
UGGT2	ENSG00000102595	Protein homeostasis	0	-0.5479	-0.5479
MOAP1	ENSG00000165943	Apoptosis	0	-0.5477	-0.5477
ASCC3	ENSG00000112249	Protein homeostasis	0	-0.5477	-0.5477
C1QBP	ENSG00000108561	Neuroimmune response	0	-0.5475	-0.5475
ATP5IF1	ENSG00000130770	Apoptosis	0	-0.5472	-0.5472
MPC2	ENSG00000143158	Regulation of neurotransmitter	0	-0.5471	-0.5471
CREB3L4	ENSG00000143578	Oxidative stress	0	-0.5468	-0.5468
TP53INP1	ENSG00000164938	Oxidative stress	0	-0.5466	-0.5466
PARP14	ENSG00000173193	cGAS-STING response	0	-0.5464	-0.5464
PARP16	ENSG00000138617	Oxidative stress	0	-0.5464	-0.5464
SNAP47	ENSG00000143740	Neuroimmune response	0	-0.5463	-0.5463
HDAC2	ENSG00000196591	Oxidative stress	0	-0.546	-0.546
PDIA4	ENSG00000155660	Oxidative stress	0	-0.546	-0.546
MCOLN1	ENSG00000090674	Protein homeostasis	0	-0.5459	-0.5459
SOX11	ENSG00000176887	Neuroimmune response	0	-0.5458	-0.5458
CLPP	ENSG00000125656	Protein homeostasis	0	-0.5455	-0.5455
SLC29A2	ENSG00000174669	Neuroimmune response	0	-0.5453	-0.5453
FEM1B	ENSG00000169018	Protein homeostasis	0	-0.545	-0.545
TAF9	ENSG00000273841	Protein homeostasis	0	-0.545	-0.545
ABCA7	ENSG00000064687	Oxidative stress	0	-0.5445	-0.5445
ADRA1A	ENSG00000120907	Neuroimmune response	0	-0.5444	-0.5444
APBA1	ENSG00000107282	Neuroimmune response	0	-0.5444	-0.5444
CDC26	ENSG00000176386	Protein homeostasis	0	-0.5443	-0.5443
PCNA	ENSG00000132646	Oxidative stress	0	-0.544	-0.544
HRK	ENSG00000135116	Apoptosis	0	-0.5439	-0.5439
ERLIN1	ENSG00000107566	Oxidative stress	0	-0.5439	-0.5439
CTSL	ENSG00000135047	Regulation of neurotransmitter	0	-0.5438	-0.5438
EEF1A1	ENSG00000156508	Protein homeostasis	0	-0.5438	-0.5438
KDR	ENSG00000128052	Oxidative stress	0	-0.5437	-0.5437
AUP1	ENSG00000115307	Protein homeostasis	0	-0.5432	-0.5432
GABARAP	ENSG00000170296	Protein homeostasis	0	-0.543	-0.543
RHOB	ENSG00000143878	Oxidative stress	0	-0.543	-0.543
ZNRF1	ENSG00000186187	Protein homeostasis	0	-0.5429	-0.5429
AXL	ENSG00000167601	Oxidative stress	0	-0.5428	-0.5428
SUMO4	ENSG00000177688	Oxidative stress	0	-0.5428	-0.5428
PDK1	ENSG00000152256	Oxidative stress	0	-0.5427	-0.5427
ATP2A1	ENSG00000196296	Apoptosis	0	-0.5425	-0.5425
CDC34	ENSG00000099804	Protein homeostasis	0	-0.5425	-0.5425
DAGLA	ENSG00000134780	Neuroimmune response	0	-0.5424	-0.5424
ATP6V1A	ENSG00000114573	Protein homeostasis	0	-0.5424	-0.5424
FBXW7	ENSG00000109670	Oxidative stress	0	-0.5424	-0.5424
RHBDD2	ENSG00000005486	Oxidative stress	0	-0.5423	-0.5423
ATF6B	ENSG00000213676	Oxidative stress	0	-0.5421	-0.5421
NDUFC1	ENSG00000109390	Oxidative stress	0	-0.542	-0.542
GOT1	ENSG00000120053	Oxidative stress	0	-0.5418	-0.5418
HLA-C	ENSG00000204525	Neuroimmune response	0	-0.5416	-0.5416
IL10	ENSG00000136634	Oxidative stress	0	-0.5416	-0.5416
TXN	ENSG00000136810	Oxidative stress	0	-0.5412	-0.5412
EDEM2	ENSG00000088298	Oxidative stress	0	-0.541	-0.541
HDAC1	ENSG00000116478	Oxidative stress	0	-0.5408	-0.5408
SELENON	ENSG00000162430	Oxidative stress	0	-0.5407	-0.5407
NOTCH1	ENSG00000148400	Neuroimmune response	0	-0.5406	-0.5406
RAB33B	ENSG00000172007	Protein homeostasis	0	-0.5405	-0.5405
RETREG3	ENSG00000141699	Protein homeostasis	0	-0.5404	-0.5404
VRK2	ENSG00000028116	Oxidative stress	0	-0.5404	-0.5404
FZD3	ENSG00000104290	Apoptosis	0	-0.5402	-0.5402
AQP11	ENSG00000178301	Oxidative stress	0	-0.5402	-0.5402
ECRG4	ENSG00000119147	Protein homeostasis	0	-0.54	-0.54
HERPUD2	ENSG00000122557	Oxidative stress	0	-0.5398	-0.5398
RMND5B	ENSG00000145916	Protein homeostasis	0	-0.5393	-0.5393
CX3CL1	ENSG00000006210	cGAS-STING response	0	-0.5389	-0.5389
RBM11	ENSG00000185272	Oxidative stress	0	-0.5387	-0.5387
PID1	ENSG00000153823	Oxidative stress	0	-0.5386	-0.5386
CHRNA3	ENSG00000080644	Neuroimmune response	0	-0.5384	-0.5384
CUL2	ENSG00000108094	Protein homeostasis	0	-0.5383	-0.5383
FBXL7	ENSG00000183580	Protein homeostasis	0	-0.5381	-0.5381
NAMPT	ENSG00000105835	Cell aging	0	-0.5381	-0.5381
SYN3	ENSG00000185666	Neuroimmune response	0	-0.538	-0.538
WWTR1	ENSG00000018408	Protein homeostasis	0	-0.538	-0.538
PRODH	ENSG00000100033	Oxidative stress	0	-0.5378	-0.5378
SPTLC2	ENSG00000100596	cGAS-STING response	0	-0.5376	-0.5376
SNCAIP	ENSG00000064692	Regulation of neurotransmitter	0	-0.5373	-0.5373
NDUFB6	ENSG00000165264	Oxidative stress	0	-0.5373	-0.5373
SLC18A1	ENSG00000036565	Neuroimmune response	0	-0.5371	-0.5371
MAPK13	ENSG00000156711	Oxidative stress	0	-0.5371	-0.5371
SNAPIN	ENSG00000143553	Neuroimmune response	0	-0.5369	-0.5369
SORL1	ENSG00000137642	Regulation of neurotransmitter	0	-0.5364	-0.5364
TBC1D25	ENSG00000068354	Protein homeostasis	0	-0.5364	-0.5364
HPRT1	ENSG00000165704	Regulation of neurotransmitter	0	-0.5363	-0.5363
FICD	ENSG00000198855	cGAS-STING response	0	-0.5362	-0.5362
CLN8	ENSG00000182372	Neuroimmune response	0	-0.5361	-0.5361
BDNF	ENSG00000176697	Regulation of neurotransmitter	0	-0.5361	-0.5361
C2	ENSG00000166278	Neuroimmune response	0	-0.5354	-0.5354
NDUFA4L2	ENSG00000185633	Oxidative stress	0	-0.5353	-0.5353
NCS1	ENSG00000107130	Neuroimmune response	0	-0.5348	-0.5348
GPX8	ENSG00000164294	Oxidative stress	0	-0.5348	-0.5348
IL15	ENSG00000164136	cGAS-STING response	0	-0.5346	-0.5346
SORT1	ENSG00000134243	Regulation of neurotransmitter	0	-0.5346	-0.5346
DRD4	ENSG00000069696	Regulation of neurotransmitter	0	-0.5345	-0.5345
DOC2A	ENSG00000149927	Neuroimmune response	0	-0.5341	-0.5341
GPX1	ENSG00000233276	Apoptosis	0	-0.5341	-0.5341
NR1H3	ENSG00000025434	Neuroimmune response	0	-0.534	-0.534
SOCS5	ENSG00000171150	Protein homeostasis	0	-0.5339	-0.5339
UCHL1	ENSG00000154277	Protein homeostasis	0	-0.5338	-0.5338
MT3	ENSG00000087250	Oxidative stress	0	-0.5338	-0.5338
STX4	ENSG00000103496	Neuroimmune response	0	-0.5331	-0.5331
PLA2R1	ENSG00000153246	Oxidative stress	0	-0.5327	-0.5327
ERN1	ENSG00000178607	cGAS-STING response	0	-0.5324	-0.5324
CCNF	ENSG00000162063	Protein homeostasis	0	-0.5322	-0.5322
CHCHD10	ENSG00000250479	Apoptosis	0	-0.5315	-0.5315
DRD1	ENSG00000184845	Regulation of neurotransmitter	0	-0.5309	-0.5309
CARD8	ENSG00000105483	Neuroimmune response	0	-0.5305	-0.5305
VPS37D	ENSG00000176428	Protein homeostasis	0	-0.5305	-0.5305
WDR81	ENSG00000167716	Protein homeostasis	0	-0.5301	-0.5301
ABI3	ENSG00000108798	Cell aging	0	-0.5299	-0.5299
PRKAA2	ENSG00000162409	Oxidative stress	0	-0.5299	-0.5299
CASP3	ENSG00000164305	cGAS-STING response	0	-0.5294	-0.5294
SIRT1	ENSG00000096717	Oxidative stress	0	-0.5294	-0.5294
PRR5L	ENSG00000135362	Oxidative stress	0	-0.5293	-0.5293
CLU	ENSG00000120885	Apoptosis	0	-0.5288	-0.5288
RNF19B	ENSG00000116514	cGAS-STING response	0	-0.5286	-0.5286
DAO	ENSG00000110887	Regulation of neurotransmitter	0	-0.5286	-0.5286
NME2	ENSG00000243678	Oxidative stress	-0.5823	-0.5284	0.0539
CLGN	ENSG00000153132	Oxidative stress	0	-0.5284	-0.5284
SLC30A10	ENSG00000196660	Cell aging	0	-0.5283	-0.5283
PXN	ENSG00000089159	Oxidative stress	0	-0.5283	-0.5283
TRAF2	ENSG00000127191	Oxidative stress	0	-0.5283	-0.5283
LIFR	ENSG00000113594	cGAS-STING response	0	-0.5282	-0.5282
RIMS1	ENSG00000079841	Neuroimmune response	0	-0.5281	-0.5281
NOD1	ENSG00000106100	Protein homeostasis	0	-0.5281	-0.5281
FBXO17	ENSG00000269190	Oxidative stress	0	-0.5278	-0.5278
TRIB1	ENSG00000173334	Protein homeostasis	0	-0.5276	-0.5276
NPC1	ENSG00000141458	Protein homeostasis	0	-0.5275	-0.5275
SYT6	ENSG00000134207	Regulation of neurotransmitter	0	-0.5274	-0.5274
MAP3K7	ENSG00000135341	Protein homeostasis	0	-0.5274	-0.5274
PLK1	ENSG00000166851	Protein homeostasis	0	-0.5271	-0.5271
GJA1	ENSG00000152661	cGAS-STING response	0	-0.5266	-0.5266
PRKCH	ENSG00000027075	Neuroimmune response	0	-0.5265	-0.5265
PTPRN2	ENSG00000155093	Neuroimmune response	0	-0.5265	-0.5265
FBXL3	ENSG00000005812	Protein homeostasis	0	-0.5263	-0.5263
CHFR	ENSG00000072609	Protein homeostasis	0	-0.5259	-0.5259
FBXL16	ENSG00000127585	Protein homeostasis	0	-0.5256	-0.5256
WFS1	ENSG00000109501	Oxidative stress	0	-0.5255	-0.5255
NLRC5	ENSG00000140853	Neuroimmune response	0	-0.5252	-0.5252
SUSD4	ENSG00000143502	Neuroimmune response	0	-0.5251	-0.5251
RNF175	ENSG00000145428	Oxidative stress	0	-0.5251	-0.5251
IL13RA1	ENSG00000131724	Regulation of neurotransmitter	0	-0.525	-0.525
MELK	ENSG00000165304	Oxidative stress	0	-0.5246	-0.5246
NDUFB4	ENSG00000065518	Oxidative stress	0	-0.5242	-0.5242
SLC6A6	ENSG00000131389	Neuroimmune response	0	-0.5241	-0.5241
FBLN5	ENSG00000140092	Oxidative stress	0	-0.5239	-0.5239
KLHDC2	ENSG00000165516	Protein homeostasis	0	-0.5237	-0.5237
IL6	ENSG00000136244	cGAS-STING response	0.8333	-0.5236	-1.3569
CTC1	ENSG00000178971	Cell aging	0	-0.5236	-0.5236
TTC23L	ENSG00000205838	Oxidative stress	0	-0.5233	-0.5233
BAG5	ENSG00000166170	Oxidative stress	0	-0.5229	-0.5229
HSPB8	ENSG00000152137	Protein homeostasis	0	-0.5228	-0.5228
CD36	ENSG00000135218	Oxidative stress	0	-0.5228	-0.5228
HGS	ENSG00000185359	Protein homeostasis	0	-0.5227	-0.5227
PPFIA3	ENSG00000177380	Neuroimmune response	0	-0.5226	-0.5226
ZFAND2A	ENSG00000178381	Protein homeostasis	0	-0.5226	-0.5226
HSF1	ENSG00000185122	Oxidative stress	0	-0.5226	-0.5226
PTPRK	ENSG00000152894	Oxidative stress	0	-0.5224	-0.5224
C1RL	ENSG00000139178	Neuroimmune response	0	-0.5219	-0.5219
TYROBP	ENSG00000011600	Neuroimmune response	0	-0.5216	-0.5216
CLDN5	ENSG00000184113	Blood-brain barrier	0	-0.5216	-0.5216
RNF135	ENSG00000181481	Neuroimmune response	0	-0.5214	-0.5214
PAWR	ENSG00000177425	Oxidative stress	0	-0.5213	-0.5213
TMEM14A	ENSG00000096092	Apoptosis	0	-0.5211	-0.5211
TEX264	ENSG00000164081	Protein homeostasis	0	-0.521	-0.521
COP1	ENSG00000143207	Protein homeostasis	0	-0.5206	-0.5206
CDK5	ENSG00000164885	Neuroimmune response	0	-0.5204	-0.5204
MTA1	ENSG00000182979	Protein homeostasis	0	-0.52	-0.52
MVB12A	ENSG00000141971	Protein homeostasis	0	-0.5198	-0.5198
COX5B	ENSG00000135940	Oxidative stress	0	-0.5194	-0.5194
NOD2	ENSG00000167207	Protein homeostasis	0	-0.519	-0.519
MANF	ENSG00000145050	Oxidative stress	0	-0.5189	-0.5189
ITGB2	ENSG00000160255	Regulation of neurotransmitter	0	-0.5188	-0.5188
STXBP1	ENSG00000136854	Neuroimmune response	0	-0.5184	-0.5184
DOC2B	ENSG00000272636	Neuroimmune response	0	-0.5181	-0.5181
BAX	ENSG00000087088	Apoptosis	0	-0.5177	-0.5177
NR4A3	ENSG00000119508	cGAS-STING response	0	-0.5175	-0.5175
MTRNR2L6	ENSG00000270672	Apoptosis	0	-0.5164	-0.5164
BMF	ENSG00000104081	Apoptosis	0	-0.516	-0.516
TMEM74	ENSG00000164841	Protein homeostasis	0	-0.5159	-0.5159
TOR1A	ENSG00000136827	Regulation of neurotransmitter	0	-0.5158	-0.5158
SVIP	ENSG00000198168	Oxidative stress	0	-0.5154	-0.5154
ASB2	ENSG00000100628	Protein homeostasis	0	-0.5146	-0.5146
NDUFS7	ENSG00000115286	Oxidative stress	0	-0.5135	-0.5135
LIX1	ENSG00000145721	Protein homeostasis	0	-0.5134	-0.5134
NDUFAB1	ENSG00000004779	Oxidative stress	0	-0.5134	-0.5134
SLC29A4	ENSG00000164638	Regulation of neurotransmitter	0	-0.5133	-0.5133
NRBF2	ENSG00000148572	Oxidative stress	0	-0.5132	-0.5132
RPS3	ENSG00000149273	Oxidative stress	0	-0.513	-0.513
CALM3	ENSG00000160014	Neuroimmune response	0	-0.5123	-0.5123
SYT17	ENSG00000103528	Regulation of neurotransmitter	0	-0.5122	-0.5122
FSTL4	ENSG00000053108	Regulation of neurotransmitter	0	-0.5119	-0.5119
ESAM	ENSG00000149564	Blood-brain barrier	0	-0.5119	-0.5119
PIP4K2A	ENSG00000150867	Protein homeostasis	0	-0.5115	-0.5115
SLC6A17	ENSG00000197106	Neuroimmune response	0	-0.5114	-0.5114
SYP	ENSG00000102003	Neuroimmune response	0	-0.5107	-0.5107
LAMP2	ENSG00000005893	Protein homeostasis	0	-0.5104	-0.5104
HSP90AA1	ENSG00000080824	Protein homeostasis	0	-0.5098	-0.5098
XPO1	ENSG00000082898	Protein homeostasis	0	-0.5098	-0.5098
CXCL12	ENSG00000107562	Regulation of neurotransmitter	0	-0.5091	-0.5091
SYT5	ENSG00000129990	Regulation of neurotransmitter	0	-0.509	-0.509
AKNA	ENSG00000106948	Regulation of neurotransmitter	0	-0.5087	-0.5087
DYNLT1	ENSG00000146425	Oxidative stress	0	-0.5087	-0.5087
CHEK2	ENSG00000183765	Cell aging	0	-0.5079	-0.5079
SDCBP	ENSG00000137575	Protein homeostasis	0	-0.5072	-0.5072
RAB23	ENSG00000112210	Protein homeostasis	0	-0.5071	-0.5071
FOXRED2	ENSG00000100350	Oxidative stress	0	-0.5066	-0.5066
NDUFS6	ENSG00000145494	Oxidative stress	0	-0.5064	-0.5064
NR1D1	ENSG00000126368	Neuroimmune response	0	-0.5063	-0.5063
SESN2	ENSG00000130766	Oxidative stress	0	-0.5059	-0.5059
PDCD5	ENSG00000105185	Apoptosis	0	-0.5056	-0.5056
PLCG2	ENSG00000197943	cGAS-STING response	0	-0.5053	-0.5053
SQSTM1	ENSG00000161011	Protein homeostasis	0	-0.5053	-0.5053
HLA-DPB1	ENSG00000223865	Neuroimmune response	0	-0.5046	-0.5046
CHRNB2	ENSG00000160716	Regulation of neurotransmitter	0	-0.5045	-0.5045
KCNA2	ENSG00000177301	Regulation of neurotransmitter	0	-0.5042	-0.5042
SYT1	ENSG00000067715	Regulation of neurotransmitter	0	-0.5041	-0.5041
CADPS	ENSG00000163618	Neuroimmune response	0	-0.5036	-0.5036
VAMP8	ENSG00000118640	Protein homeostasis	0	-0.5036	-0.5036
SESN1	ENSG00000080546	Protein homeostasis	0	-0.5035	-0.5035
KCTD17	ENSG00000100379	Protein homeostasis	0	-0.5033	-0.5033
FOXM1	ENSG00000111206	Cell aging	0	-0.5024	-0.5024
TBX3	ENSG00000135111	Cell aging	0	-0.5024	-0.5024
CLN3	ENSG00000188603	Protein homeostasis	0	-0.5023	-0.5023
MCTP1	ENSG00000175471	Neuroimmune response	0	-0.502	-0.502
SV2A	ENSG00000159164	Neuroimmune response	0	-0.5019	-0.5019
SLC6A8	ENSG00000130821	Neuroimmune response	0	-0.5017	-0.5017
CHEK1	ENSG00000149554	Cell aging	0	-0.5016	-0.5016
TMTC4	ENSG00000125247	Oxidative stress	0	-0.5014	-0.5014
HDAC10	ENSG00000100429	Protein homeostasis	0	-0.5012	-0.5012
HECW1	ENSG00000002746	Protein homeostasis	0	-0.501	-0.501
RIPK2	ENSG00000104312	Protein homeostasis	0	-0.5006	-0.5006
PPP1CC	ENSG00000186298	Neuroimmune response	0	-0.5004	-0.5004
MYD88	ENSG00000172936	cGAS-STING response	0	-0.499	-0.499
CYP1B1	ENSG00000138061	Oxidative stress	0	-0.4987	-0.4987
BCL2L1	ENSG00000171552	Apoptosis	0	-0.4986	-0.4986
NR4A2	ENSG00000153234	Regulation of neurotransmitter	0	-0.498	-0.498
PRKCI	ENSG00000163558	Neuroimmune response	0	-0.4979	-0.4979
CORO1A	ENSG00000102879	Regulation of neurotransmitter	0	-0.4977	-0.4977
CSNK2A2	ENSG00000070770	Oxidative stress	0	-0.4975	-0.4975
DCT	ENSG00000080166	Regulation of neurotransmitter	0	-0.4974	-0.4974
RAB3A	ENSG00000105649	Regulation of neurotransmitter	0	-0.497	-0.497
TAZ	ENSG00000102125	Protein homeostasis	0	-0.4967	-0.4967
SNCG	ENSG00000173267	Regulation of neurotransmitter	0	-0.4961	-0.4961
VASH1	ENSG00000071246	Cell aging	0	-0.4961	-0.4961
SYNGR3	ENSG00000127561	Neuroimmune response	0	-0.4956	-0.4956
UNC13A	ENSG00000130477	cGAS-STING response	0	-0.4953	-0.4953
NME5	ENSG00000112981	Oxidative stress	0	-0.4949	-0.4949
COX8C	ENSG00000187581	Oxidative stress	0	-0.4945	-0.4945
MIF	ENSG00000240972	Cell aging	0	-0.4944	-0.4944
PELI1	ENSG00000197329	Protein homeostasis	0	-0.4939	-0.4939
PJVK	ENSG00000204311	Oxidative stress	0	-0.4937	-0.4937
IRF7	ENSG00000185507	cGAS-STING response	0	-0.4932	-0.4932
PDGFRA	ENSG00000134853	Oxidative stress	0	-0.493	-0.493
STX11	ENSG00000135604	cGAS-STING response	0	-0.4927	-0.4927
PLK2	ENSG00000145632	cGAS-STING response	0	-0.492	-0.492
BCL6	ENSG00000113916	cGAS-STING response	0	-0.4917	-0.4917
CAMLG	ENSG00000164615	Protein homeostasis	0	-0.4916	-0.4916
TMEM67	ENSG00000164953	Oxidative stress	0	-0.4916	-0.4916
ANKRD9	ENSG00000156381	Protein homeostasis	0	-0.4906	-0.4906
RPUSD4	ENSG00000165526	Oxidative stress	0	-0.4903	-0.4903
UNC13C	ENSG00000137766	Neuroimmune response	0	-0.4895	-0.4895
ANAPC10	ENSG00000164162	Protein homeostasis	0	-0.4894	-0.4894
KEAP1	ENSG00000079999	Oxidative stress	0	-0.4885	-0.4885
COX6C	ENSG00000164919	Oxidative stress	0	-0.4883	-0.4883
SIAH2	ENSG00000181788	Protein homeostasis	0	-0.4882	-0.4882
FCGR2A	ENSG00000143226	Neuroimmune response	0	-0.4873	-0.4873
FBXL8	ENSG00000135722	Protein homeostasis	0	-0.487	-0.487
TAFA3	ENSG00000184599	cGAS-STING response	0	-0.4854	-0.4854
OSMR	ENSG00000145623	cGAS-STING response	0	-0.4846	-0.4846
TEAD3	ENSG00000007866	Regulation of neurotransmitter	0	-0.4846	-0.4846
MAP2K3	ENSG00000034152	Cell aging	0	-0.4837	-0.4837
ASCL2	ENSG00000183734	Neuroimmune response	0	-0.4827	-0.4827
SYN1	ENSG00000008056	Neuroimmune response	0	-0.4827	-0.4827
TNFRSF10B	ENSG00000120889	cGAS-STING response	0	0	0
CCL26	ENSG00000006606	cGAS-STING response	0	0	0
IL34	ENSG00000157368	cGAS-STING response	0	0	0
CDKN1A	ENSG00000124762	cGAS-STING response	0	0	0
THBS1	ENSG00000137801	cGAS-STING response	0.5805	0	-0.5805
HK2	ENSG00000159399	cGAS-STING response	0	0	0
PTGS2	ENSG00000073756	cGAS-STING response	0	0	0
PRLR	ENSG00000113494	cGAS-STING response	0	0	0
CLDN1	ENSG00000163347	cGAS-STING response	0	0	0
GCH1	ENSG00000131979	cGAS-STING response	0.638	0	-0.638
BCL2L11	ENSG00000153094	cGAS-STING response	0	0	0
SOCS1	ENSG00000185338	cGAS-STING response	0	0	0
TNFSF10	ENSG00000121858	cGAS-STING response	0	0	0
CSF1	ENSG00000184371	cGAS-STING response	0	0	0
CXCL8	ENSG00000169429	cGAS-STING response	0	0	0
ATF3	ENSG00000162772	cGAS-STING response	0	0	0
CCL2	ENSG00000108691	cGAS-STING response	0	0	0
HMGA2	ENSG00000149948	cGAS-STING response	0	0	0
RBL1	ENSG00000080839	cGAS-STING response	0	0	0
SH3RF2	ENSG00000156463	cGAS-STING response	0	0	0
SERPINE1	ENSG00000106366	cGAS-STING response	0	0	0
SPHK1	ENSG00000176170	cGAS-STING response	0	0	0
PRKD1	ENSG00000184304	cGAS-STING response	0	0	0
RAB3B	ENSG00000169213	cGAS-STING response	0	0	0
OAS1	ENSG00000089127	cGAS-STING response	0	0	0
TLR3	ENSG00000164342	cGAS-STING response	0	0	0
CXCL9	ENSG00000138755	cGAS-STING response	0	0	0
IL12A	ENSG00000168811	cGAS-STING response	0	0	0
KIF14	ENSG00000118193	cGAS-STING response	0	0	0
SOD2	ENSG00000291237	cGAS-STING response	0	0	0
CXCL11	ENSG00000169248	cGAS-STING response	0	0	0
FZD5	ENSG00000163251	cGAS-STING response	0	0	0
CCL3	ENSG00000277632	cGAS-STING response	0	0	0
BBC3	ENSG00000105327	cGAS-STING response	0	0	0
KLF4	ENSG00000136826	cGAS-STING response	0	0	0
PMAIP1	ENSG00000141682	cGAS-STING response	0	0	0
TNFAIP3	ENSG00000118503	cGAS-STING response	0	0	0
RELA	ENSG00000173039	cGAS-STING response	0	0	0
RIPK3	ENSG00000129465	cGAS-STING response	0	0	0
CXCL10	ENSG00000169245	cGAS-STING response	0.7329	0	-0.7329
PYCARD	ENSG00000103490	cGAS-STING response	0	0	0
CASP1	ENSG00000137752	cGAS-STING response	0	0	0
MLKL	ENSG00000168404	cGAS-STING response	0	0	0
IL1B	ENSG00000125538	cGAS-STING response	0	0	0
IL18	ENSG00000150782	cGAS-STING response	0	0	0
CGAS	ENSG00000164430	cGAS-STING response	0	0	0
TNF	ENSG00000232810	cGAS-STING response	0	0	0
NLRP1	ENSG00000091592	Neuroimmune response	0	0	0
ZDHHC1	ENSG00000159714	Neuroimmune response	0	0	0
IL1RN	ENSG00000136689	Neuroimmune response	0	0	0
IL12B	ENSG00000113302	Neuroimmune response	0	0	0
HLA-A	ENSG00000206503	Neuroimmune response	0	0	0
HLA-B	ENSG00000234745	Neuroimmune response	0	0	0
HLA-DPA1	ENSG00000231389	Neuroimmune response	0	0	0
HLA-DQA1	ENSG00000196735	Neuroimmune response	0	0	0
HLA-DQB1	ENSG00000179344	Neuroimmune response	0	0	0
HLA-DRA	ENSG00000204287	Neuroimmune response	0	0	0
HLA-DRB1	ENSG00000196126	Neuroimmune response	0	0	0
HLA-DRB5	ENSG00000198502	Neuroimmune response	0	0	0
FCGR1A	ENSG00000150337	Neuroimmune response	0	0	0
FCGR3A	ENSG00000203747	Neuroimmune response	0	0	0
FCGR3B	ENSG00000162747	Neuroimmune response	0	0	0
HPX	ENSG00000110169	Neuroimmune response	0	0	0
IRGM	ENSG00000237693	Neuroimmune response	0	0	0
OTOP1	ENSG00000163982	Neuroimmune response	0	0	0
TXK	ENSG00000074966	Neuroimmune response	0	0	0
ADCYAP1	ENSG00000141433	Neuroimmune response	0	0	0
E2F1	ENSG00000101412	Neuroimmune response	0	0	0
LTA	ENSG00000226979	Neuroimmune response	0	0	0
LYN	ENSG00000254087	Neuroimmune response	0	0	0
C1QA	ENSG00000173372	Neuroimmune response	0	0	0
C1QB	ENSG00000173369	Neuroimmune response	0	0	0
C1QC	ENSG00000159189	Neuroimmune response	0	0	0
C1R	ENSG00000159403	Neuroimmune response	0	0	0
C1S	ENSG00000182326	Neuroimmune response	0	0	0
C3	ENSG00000125730	Neuroimmune response	0	0	0
C4BPA	ENSG00000123838	Neuroimmune response	0	0	0
C4BPB	ENSG00000123843	Neuroimmune response	0	0	0
C6	ENSG00000039537	Neuroimmune response	0	0	0
C7	ENSG00000112936	Neuroimmune response	0	0	0
C8A	ENSG00000157131	Neuroimmune response	0	0	0
C8G	ENSG00000176919	Neuroimmune response	0	0	0
C9	ENSG00000113600	Neuroimmune response	0	0	0
CR1L	ENSG00000197721	Neuroimmune response	0	0	0
CR2	ENSG00000117322	Neuroimmune response	0	0	0
CRP	ENSG00000132693	Neuroimmune response	0	0	0
IGLL1	ENSG00000128322	Neuroimmune response	0	0	0
MBL2	ENSG00000165471	Neuroimmune response	0	0	0
SERPING1	ENSG00000149131	Neuroimmune response	0	0	0
TNFRSF14	ENSG00000157873	Neuroimmune response	0	0	0
CD200R1	ENSG00000163606	Neuroimmune response	0	0	0
CD200R1L	ENSG00000206531	Neuroimmune response	0	0	0
CST7	ENSG00000077984	Neuroimmune response	0	0	0
CTSC	ENSG00000109861	Neuroimmune response	0	0	0
LDLR	ENSG00000130164	Neuroimmune response	0	0	0
MMP8	ENSG00000118113	Neuroimmune response	0.6807	0	-0.6807
PTPRC	ENSG00000081237	Neuroimmune response	0	0	0
STAP1	ENSG00000035720	Neuroimmune response	0	0	0
ADORA2A	ENSG00000128271	Neuroimmune response	0	0	0
ADRA2A	ENSG00000150594	Neuroimmune response	0	0	0
BAIAP3	ENSG00000007516	Neuroimmune response	0	0	0
CADPS2	ENSG00000081803	Neuroimmune response	0	0	0
CHRNA5	ENSG00000169684	Neuroimmune response	0.6192	0	-0.6192
CHRNB4	ENSG00000117971	Neuroimmune response	0	0	0
CPLX1	ENSG00000168993	Neuroimmune response	0	0	0
CPLX2	ENSG00000145920	Neuroimmune response	0	0	0
CPLX4	ENSG00000166569	Neuroimmune response	0	0	0
GRM4	ENSG00000124493	Neuroimmune response	0	0	0
HCRT	ENSG00000161610	Neuroimmune response	0	0	0
HRH3	ENSG00000101180	Neuroimmune response	0	0	0
KCNMB4	ENSG00000135643	Neuroimmune response	0	0	0
KMO	ENSG00000117009	Neuroimmune response	0	0	0
NR4A1	ENSG00000123358	Neuroimmune response	0	0	0
OTOF	ENSG00000115155	Neuroimmune response	0	0	0
P2RX1	ENSG00000108405	Neuroimmune response	0	0	0
P2RY4	ENSG00000186912	Neuroimmune response	0	0	0
PRKCG	ENSG00000126583	Neuroimmune response	0	0	0
RIMS3	ENSG00000117016	Neuroimmune response	0	0	0
RIMS4	ENSG00000101098	Neuroimmune response	0	0	0
RPH3A	ENSG00000089169	Neuroimmune response	0	0	0
SEPTIN5	ENSG00000184702	Neuroimmune response	0	0	0
SLC32A1	ENSG00000101438	Neuroimmune response	0	0	0
SNAP23	ENSG00000092531	Neuroimmune response	0	0	0
SNAP25	ENSG00000132639	Neuroimmune response	0	0	0
STX1A	ENSG00000106089	Neuroimmune response	0	0	0
STX1B	ENSG00000099365	Neuroimmune response	0	0	0
STXBP2	ENSG00000076944	Neuroimmune response	0	0	0
SYN2	ENSG00000157152	Neuroimmune response	0	0	0
TACR2	ENSG00000075073	Neuroimmune response	0.6908	0	-0.6908
WNT7A	ENSG00000154764	Neuroimmune response	0	0	0
CHAT	ENSG00000070748	Neuroimmune response	0	0	0
GABRQ	ENSG00000268089	Neuroimmune response	0	0	0
SLC17A6	ENSG00000091664	Neuroimmune response	0	0	0
SLC17A7	ENSG00000104888	Neuroimmune response	0	0	0
SLC17A8	ENSG00000179520	Neuroimmune response	0	0	0
SLC18A3	ENSG00000187714	Neuroimmune response	0	0	0
SLC1A6	ENSG00000105143	Neuroimmune response	0	0	0
SLC1A7	ENSG00000162383	Neuroimmune response	0	0	0
SLC38A2	ENSG00000134294	Neuroimmune response	0	0	0
SLC5A7	ENSG00000115665	Neuroimmune response	0	0	0
SLC6A11	ENSG00000132164	Neuroimmune response	0	0	0
SLC6A12	ENSG00000111181	Neuroimmune response	0	0	0
SLC6A13	ENSG00000010379	Neuroimmune response	0	0	0
SLC6A18	ENSG00000164363	Neuroimmune response	0	0	0
SLC6A4	ENSG00000108576	Neuroimmune response	0	0	0
SLC6A5	ENSG00000165970	Neuroimmune response	0	0	0
SLC6A7	ENSG00000011083	Neuroimmune response	0	0	0
SV2B	ENSG00000185518	Neuroimmune response	0	0	0
SV2C	ENSG00000122012	Neuroimmune response	0	0	0
OCA2	ENSG00000104044	Neuroimmune response	0	0	0
CX3CR1	ENSG00000168329	Neuroimmune response	0	0	0
TACR1	ENSG00000115353	Neuroimmune response	0	0	0
TAC1	ENSG00000006128	Neuroimmune response	0	0	0
PTBP1	ENSG00000011304	Neuroimmune response	0	0	0
ACE2	ENSG00000130234	Neuroimmune response	0	0	0
AVP	ENSG00000101200	Apoptosis	0	0	0
BAD	ENSG00000002330	Apoptosis	0	0	0
BIK	ENSG00000100290	Apoptosis	0	0	0
BOK	ENSG00000176720	Apoptosis	0	0	0
CCK	ENSG00000187094	Apoptosis	0	0	0
FZD9	ENSG00000188763	Apoptosis	0	0	0
GGCT	ENSG00000006625	Apoptosis	0	0	0
GZMB	ENSG00000100453	Apoptosis	0	0	0
HSPA1A	ENSG00000204389	Apoptosis	0	0	0
IFI6	ENSG00000126709	Apoptosis	0	0	0
IGF1	ENSG00000017427	Apoptosis	0	0	0
MLLT11	ENSG00000213190	Apoptosis	0	0	0
MMP9	ENSG00000100985	Apoptosis	0.6647	0	-0.6647
MTRNR2L5	ENSG00000249860	Apoptosis	0	0	0
PAM16	ENSG00000217930	Apoptosis	0.624	0	-0.624
PLSCR3	ENSG00000187838	Apoptosis	0	0	0
SFN	ENSG00000175793	Apoptosis	0	0	0
TMEM102	ENSG00000181284	Apoptosis	0	0	0
TRIAP1	ENSG00000170855	Apoptosis	0	0	0
ZNF205	ENSG00000122386	Apoptosis	0	0	0
CIDEA	ENSG00000176194	Apoptosis	0	0	0
FAP	ENSG00000078098	Apoptosis	0	0	0
MTRNR2L1	ENSG00000256618	Apoptosis	0	0	0
MTRNR2L10	ENSG00000256045	Apoptosis	0	0	0
MTRNR2L2	ENSG00000271043	Apoptosis	0	0	0
MTRNR2L4	ENSG00000232196	Apoptosis	0	0	0
MTRNR2L7	ENSG00000256892	Apoptosis	0.6511	0	-0.6511
PTGIS	ENSG00000124212	Apoptosis	0	0	0
CNTF	ENSG00000242689	Regulation of neurotransmitter	0	0	0
SLC2A4	ENSG00000181856	Regulation of neurotransmitter	0	0	0
CCKAR	ENSG00000163394	Regulation of neurotransmitter	0	0	0
CCKBR	ENSG00000110148	Regulation of neurotransmitter	0	0	0
DDC	ENSG00000132437	Regulation of neurotransmitter	0	0	0
TH	ENSG00000180176	Regulation of neurotransmitter	0	0	0
DRD2	ENSG00000149295	Regulation of neurotransmitter	0	0	0
DRD3	ENSG00000151577	Regulation of neurotransmitter	0	0	0
GRIN2A	ENSG00000183454	Regulation of neurotransmitter	0	0	0
HTR1A	ENSG00000178394	Regulation of neurotransmitter	0	0	0
ITGAM	ENSG00000169896	Regulation of neurotransmitter	0	0	0
LRTOMT	ENSG00000184154	Regulation of neurotransmitter	0	0	0
MOXD2P	ENSG00000240268	Regulation of neurotransmitter	0	0	0
NPR1	ENSG00000169418	Regulation of neurotransmitter	0	0	0
SNCB	ENSG00000074317	Regulation of neurotransmitter	0	0	0
SULT1A3	ENSG00000261052	Regulation of neurotransmitter	0	0	0
TACR3	ENSG00000169836	Regulation of neurotransmitter	0	0	0
CHRNA4	ENSG00000101204	Regulation of neurotransmitter	0	0	0
CNR1	ENSG00000118432	Regulation of neurotransmitter	0	0	0
FGF20	ENSG00000078579	Regulation of neurotransmitter	0	0	0
GDNF	ENSG00000168621	Regulation of neurotransmitter	0	0	0
GRM2	ENSG00000164082	Regulation of neurotransmitter	0	0	0
HTR1B	ENSG00000135312	Regulation of neurotransmitter	0	0	0
HTR2A	ENSG00000102468	Regulation of neurotransmitter	0	0	0
MAPK15	ENSG00000181085	Regulation of neurotransmitter	0	0	0
NPY2R	ENSG00000185149	Regulation of neurotransmitter	0	0	0
OPRK1	ENSG00000082556	Regulation of neurotransmitter	0	0	0
SLC18A2	ENSG00000165646	Regulation of neurotransmitter	0	0	0
SLC22A1	ENSG00000175003	Regulation of neurotransmitter	0	0	0
SLC22A2	ENSG00000112499	Regulation of neurotransmitter	0	0	0
SLC6A2	ENSG00000103546	Regulation of neurotransmitter	0	0	0
SYT10	ENSG00000110975	Regulation of neurotransmitter	0	0	0
SYT13	ENSG00000019505	Regulation of neurotransmitter	0	0	0
SYT2	ENSG00000143858	Regulation of neurotransmitter	0	0	0
SYT3	ENSG00000213023	Regulation of neurotransmitter	0	0	0
SYT4	ENSG00000132872	Regulation of neurotransmitter	0	0	0
SYT7	ENSG00000011347	Regulation of neurotransmitter	0	0	0
SYT8	ENSG00000149043	Regulation of neurotransmitter	0	0	0
ADRB2	ENSG00000169252	Regulation of neurotransmitter	0	0	0
PCSK2	ENSG00000125851	Regulation of neurotransmitter	0	0	0
WNT1	ENSG00000125084	Regulation of neurotransmitter	0	0	0
NGF	ENSG00000134259	Regulation of neurotransmitter	0	0	0
NTF3	ENSG00000185652	Regulation of neurotransmitter	0	0	0
NTF4	ENSG00000225950	Regulation of neurotransmitter	0	0	0
NTRK1	ENSG00000198400	Regulation of neurotransmitter	0	0	0
ASPM	ENSG00000066279	Regulation of neurotransmitter	0	0	0
FGF13	ENSG00000129682	Regulation of neurotransmitter	0	0	0
EEF1A2	ENSG00000101210	Protein homeostasis	0	0	0
ATG101	ENSG00000123395	Protein homeostasis	0	0	0
ATG9B	ENSG00000181652	Protein homeostasis	0	0	0
ATP6V0D2	ENSG00000147614	Protein homeostasis	0	0	0
ATP6V0E1	ENSG00000113732	Protein homeostasis	0	0	0
ATP6V1B1	ENSG00000116039	Protein homeostasis	0.6511	0	-0.6511
BAG3	ENSG00000151929	Protein homeostasis	0	0	0
BECN2	ENSG00000196289	Protein homeostasis	0	0	0
CHMP4A	ENSG00000254505	Protein homeostasis	0	0	0
CHMP4C	ENSG00000164695	Protein homeostasis	0	0	0
EMC6	ENSG00000127774	Protein homeostasis	0	0	0
MAP1LC3C	ENSG00000197769	Protein homeostasis	0	0	0
MTMR8	ENSG00000102043	Protein homeostasis	0	0	0
RAB43	ENSG00000172780	Protein homeostasis	0	0	0
RUFY4	ENSG00000188282	Protein homeostasis	0	0	0
TCIRG1	ENSG00000110719	Protein homeostasis	0	0	0
VPS25	ENSG00000131475	Protein homeostasis	0	0	0
VPS33B	ENSG00000184056	Protein homeostasis	0	0	0
VPS37B	ENSG00000139722	Protein homeostasis	0	0	0
VPS37C	ENSG00000167987	Protein homeostasis	0	0	0
CDC20	ENSG00000117399	Protein homeostasis	0	0	0
CDC20B	ENSG00000164287	Protein homeostasis	0	0	0
CDK2	ENSG00000123374	Protein homeostasis	0	0	0
CEBPA	ENSG00000245848	Protein homeostasis	0	0	0
COMMD1	ENSG00000173163	Protein homeostasis	0	0	0
FBXL13	ENSG00000161040	Protein homeostasis	0	0	0
FBXL22	ENSG00000197361	Protein homeostasis	0	0	0
FBXL6	ENSG00000182325	Protein homeostasis	0	0	0
FBXO39	ENSG00000177294	Protein homeostasis	0.6511	0	-0.6511
HFE	ENSG00000010704	Protein homeostasis	0	0	0
IFI27	ENSG00000165949	Protein homeostasis	0	0	0
NHLRC3	ENSG00000188811	Protein homeostasis	0	0	0
NKD2	ENSG00000145506	Protein homeostasis	0	0	0
PANO1	ENSG00000288675	Protein homeostasis	0	0	0
PBK	ENSG00000168078	Protein homeostasis	0	0	0
PLK3	ENSG00000173846	Protein homeostasis	0	0	0
PRAME	ENSG00000185686	Protein homeostasis	0	0	0
PSMA2	ENSG00000106588	Protein homeostasis	0	0	0
RFPL1	ENSG00000128250	Protein homeostasis	0	0	0
RNF122	ENSG00000133874	Protein homeostasis	0	0	0
RPL11	ENSG00000142676	Protein homeostasis	0	0	0
SHH	ENSG00000164690	Protein homeostasis	0	0	0
SIAH3	ENSG00000215475	Protein homeostasis	0	0	0
SPSB2	ENSG00000111671	Protein homeostasis	0	0	0
SPSB4	ENSG00000175093	Protein homeostasis	0	0	0
STYX	ENSG00000198252	Protein homeostasis	0	0	0
TBX21	ENSG00000073861	Protein homeostasis	0	0	0
TRIM71	ENSG00000206557	Protein homeostasis	0	0	0
TTC36	ENSG00000172425	Protein homeostasis	0.6596	0	-0.6596
UBE2C	ENSG00000175063	Protein homeostasis	0	0	0
UBE2U	ENSG00000177414	Protein homeostasis	0	0	0
UBE3D	ENSG00000118420	Protein homeostasis	0	0	0
USP44	ENSG00000136014	Protein homeostasis	0	0	0
WNT10B	ENSG00000169884	Protein homeostasis	0	0	0
F12	ENSG00000131187	Protein homeostasis	0	0	0
UFD1	ENSG00000070010	Protein homeostasis	0	0	0
ARG2	ENSG00000081181	Cell aging	0	0	0
B2M	ENSG00000166710	Cell aging	0	0	0
BGLAP	ENSG00000242252	Cell aging	0	0	0
CDKN2A	ENSG00000147889	Cell aging	0	0	0
CDKN2B	ENSG00000147883	Cell aging	0	0	0
CITED2	ENSG00000164442	Cell aging	0	0	0
FBXO5	ENSG00000112029	Cell aging	0	0	0
H2AX	ENSG00000188486	Cell aging	0	0	0
HLA-G	ENSG00000204632	Cell aging	0	0	0
KIR2DL4	ENSG00000189013	Cell aging	0	0	0
MAGEA2	ENSG00000268606	Cell aging	0.7683	0	-0.7683
MME	ENSG00000196549	Cell aging	0	0	0
NOX4	ENSG00000086991	Cell aging	0	0	0
PRELP	ENSG00000188783	Cell aging	0	0	0
PRMT6	ENSG00000198890	Cell aging	0	0	0
SPI1	ENSG00000066336	Cell aging	0	0	0
TERT	ENSG00000164362	Cell aging	0	0	0
TP63	ENSG00000073282	Cell aging	0	0	0
AKR1C3	ENSG00000196139	Oxidative stress	0	0	0
ANKRD2	ENSG00000165887	Oxidative stress	0	0	0
ANXA1	ENSG00000135046	Oxidative stress	0	0	0
ARG1	ENSG00000118520	Oxidative stress	0	0	0
ATF4	ENSG00000128272	Oxidative stress	0	0	0
BTK	ENSG00000010671	Oxidative stress	0	0	0
CBX8	ENSG00000141570	Oxidative stress	0	0	0
CDK1	ENSG00000170312	Oxidative stress	0	0	0
CRYGD	ENSG00000118231	Oxidative stress	0	0	0
DHRS2	ENSG00000100867	Oxidative stress	0	0	0
DIABLO	ENSG00000184047	Oxidative stress	0	0	0
ENDOG	ENSG00000167136	Oxidative stress	0	0	0
FABP1	ENSG00000163586	Oxidative stress	0	0	0
FANCC	ENSG00000158169	Oxidative stress	0	0	0
FOS	ENSG00000170345	Oxidative stress	0	0	0
GATA4	ENSG00000136574	Oxidative stress	0	0	0
GJB2	ENSG00000165474	Oxidative stress	0	0	0
HSPA1B	ENSG00000204388	Oxidative stress	0	0	0
HSPB1	ENSG00000106211	Oxidative stress	0	0	0
IL18RAP	ENSG00000115607	Oxidative stress	0.5981	0	-0.5981
KLF2	ENSG00000127528	Oxidative stress	0	0	0
LCN2	ENSG00000148346	Oxidative stress	0	0	0
MAPK7	ENSG00000166484	Oxidative stress	0	0	0
MGST1	ENSG00000008394	Oxidative stress	0	0	0
MMP2	ENSG00000087245	Oxidative stress	0	0	0
MMP3	ENSG00000149968	Oxidative stress	0	0	0
MPO	ENSG00000005381	Oxidative stress	0	0	0
MYB	ENSG00000118513	Oxidative stress	0.7766	0	-0.7766
NCF1	ENSG00000158517	Oxidative stress	0	0	0
NME8	ENSG00000086288	Oxidative stress	0	0	0
NOX1	ENSG00000007952	Oxidative stress	0	0	0
NQO1	ENSG00000181019	Oxidative stress	0	0	0
PAGE4	ENSG00000101951	Oxidative stress	0	0	0
PAX2	ENSG00000075891	Oxidative stress	0	0	0
PDGFD	ENSG00000170962	Oxidative stress	0	0	0
PENK	ENSG00000181195	Oxidative stress	0	0	0
PRKCD	ENSG00000163932	Oxidative stress	0	0	0
RAD52	ENSG00000002016	Oxidative stress	0	0	0
SRXN1	ENSG00000271303	Oxidative stress	0	0	0
STAT6	ENSG00000166888	Oxidative stress	0	0	0
TLR6	ENSG00000174130	Oxidative stress	0	0	0
TREM2	ENSG00000095970	Oxidative stress	0	0	0
TRPC6	ENSG00000137672	Oxidative stress	0	0	0
UCP1	ENSG00000109424	Oxidative stress	0	0	0
VKORC1L1	ENSG00000196715	Oxidative stress	0	0	0
VNN1	ENSG00000112299	Oxidative stress	0	0	0
ZC3H12A	ENSG00000163874	Oxidative stress	0	0	0
ALOX12	ENSG00000108839	Oxidative stress	0	0	0
DCN	ENSG00000011465	Oxidative stress	0	0	0
MYOC	ENSG00000034971	Oxidative stress	0	0	0
PPP2R3C	ENSG00000092020	Oxidative stress	0	0	0
SRC	ENSG00000197122	Oxidative stress	0	0	0
TSPO	ENSG00000100300	Oxidative stress	0	0	0
NDUFA11	ENSG00000174886	Oxidative stress	0	0	0
NDUFA7	ENSG00000267855	Oxidative stress	0	0	0
NDUFAF1	ENSG00000137806	Oxidative stress	0	0	0
COX4I2	ENSG00000131055	Oxidative stress	0	0	0
COX6A2	ENSG00000156885	Oxidative stress	0	0	0
COX7A1	ENSG00000161281	Oxidative stress	0	0	0
HTRA2	ENSG00000115317	Oxidative stress	0	0	0
OMA1	ENSG00000162600	Oxidative stress	0	0	0
ARHGAP11B	ENSG00000285077	Oxidative stress	0	0	0
SLC25A31	ENSG00000151475	Oxidative stress	0	0	0
AGR2	ENSG00000106541	Oxidative stress	0	0	0
ALOX15	ENSG00000161905	Oxidative stress	0	0	0
ANKS4B	ENSG00000175311	Oxidative stress	0.6508	0	-0.6508
ATG10	ENSG00000152348	Oxidative stress	0	0	0
ATP2A3	ENSG00000074370	Oxidative stress	0	0	0
BHLHA15	ENSG00000180535	Oxidative stress	0	0	0
CALR3	ENSG00000269058	Oxidative stress	0	0	0
CASP4	ENSG00000196954	Oxidative stress	0	0	0
CAV1	ENSG00000105974	Oxidative stress	0	0	0
CEBPB	ENSG00000172216	Oxidative stress	0	0	0
CFTR	ENSG00000001626	Oxidative stress	0	0	0
CHAC1	ENSG00000128965	Oxidative stress	0	0	0
CREB3L1	ENSG00000157613	Oxidative stress	0	0	0
CREB3L3	ENSG00000060566	Oxidative stress	0	0	0
CTH	ENSG00000116761	Oxidative stress	0	0	0
DERL3	ENSG00000099958	Oxidative stress	0	0	0
ELAVL4	ENSG00000162374	Oxidative stress	0	0	0
ERN2	ENSG00000134398	Oxidative stress	0	0	0
ERP27	ENSG00000139055	Oxidative stress	0	0	0
FBXO2	ENSG00000116661	Oxidative stress	0	0	0
FCGR2B	ENSG00000072694	Oxidative stress	0	0	0
FGF21	ENSG00000105550	Oxidative stress	0	0	0
GET4	ENSG00000239857	Oxidative stress	0	0	0
NCCRP1	ENSG00000188505	Oxidative stress	0	0	0
NHLRC1	ENSG00000187566	Oxidative stress	0	0	0
NIBAN1	ENSG00000135842	Oxidative stress	0	0	0
PIK3R2	ENSG00000105647	Oxidative stress	0	0	0
RNF103-CHMP3	ENSG00000249884	Oxidative stress	0	0	0
RNF183	ENSG00000165188	Oxidative stress	0	0	0
SEL1L2	ENSG00000101251	Oxidative stress	0	0	0
TRIB3	ENSG00000101255	Oxidative stress	0	0	0
UFM1	ENSG00000120686	Oxidative stress	0	0	0
SH3GL2	ENSG00000107295	Blood-brain barrier	0	0	0
ANGPT1	ENSG00000154188	Blood-brain barrier	0	0	0
CLDN3	ENSG00000165215	Blood-brain barrier	0	0	0
F11R	ENSG00000158769	Blood-brain barrier	0	0	0
FOXP3	ENSG00000049768	Blood-brain barrier	0	0	0
