# Supplementary material for: The Discovery of Phages in the Substantia Nigra and Its Implication for Parkinson’s Disease
Source: Research (Wash D C). 2025 Apr 30;8:0657. doi: 10.34133/research.0657 (PMC12041648; doi:10.34133/research.0657)
Supplement: Supplementary 1 — Figs. S1 to S14 Tables S1 to S10 [file research.0657.f1.zip › Supplemental table 5.xls]

## Sheet: Sheet2
Supplemental table 5. Correlation coefficients of gene expression between VPGs and Lactobacillus phage Sha1 in the SN
Gene symbol of VPGs	Ensembl gene ID	Pathway	Correlation coefficient between VPGs and Lactobacillus phage Sha1 in the SN of non-PD individuals	Correlation coefficient between VPGs and Lactobacillus phage Sha1 in the SN of PD patients	△Correlation coefficient (PD - non PD)
STX11	ENSG00000135604	cGAS-STING response	0.732	0	-0.732
CCL26	ENSG00000006606	cGAS-STING response	0	0	0
IL34	ENSG00000157368	cGAS-STING response	0.7347	0	-0.7347
THBS1	ENSG00000137801	cGAS-STING response	0	0	0
PTGS2	ENSG00000073756	cGAS-STING response	0	0	0
PRLR	ENSG00000113494	cGAS-STING response	0.6697	0	-0.6697
TAFA3	ENSG00000184599	cGAS-STING response	0	0	0
SOCS1	ENSG00000185338	cGAS-STING response	0	0	0
CXCL8	ENSG00000169429	cGAS-STING response	0	0	0
ATP6V1C2	ENSG00000143882	cGAS-STING response	0	0	0
CCL2	ENSG00000108691	cGAS-STING response	0	0	0
HMGA2	ENSG00000149948	cGAS-STING response	0.7031	0	-0.7031
SERPINE1	ENSG00000106366	cGAS-STING response	0	0	0
OSMR	ENSG00000145623	cGAS-STING response	0	0	0
CXCL9	ENSG00000138755	cGAS-STING response	0	0	0
KIF14	ENSG00000118193	cGAS-STING response	0	0	0
CXCL11	ENSG00000169248	cGAS-STING response	0	0	0
CCL3	ENSG00000277632	cGAS-STING response	0	0	0
KLF4	ENSG00000136826	cGAS-STING response	0.9023	0	-0.9023
PMAIP1	ENSG00000141682	cGAS-STING response	0.8225	0	-0.8225
CXCL10	ENSG00000169245	cGAS-STING response	0	0	0
MLKL	ENSG00000168404	cGAS-STING response	0.6967	0	-0.6967
IL1B	ENSG00000125538	cGAS-STING response	0	0	0
TNF	ENSG00000232810	cGAS-STING response	0	0	0
IL1RN	ENSG00000136689	Neuroimmune response	0	0	0
IL12B	ENSG00000113302	Neuroimmune response	0.6781	0	-0.6781
HLA-DQB1	ENSG00000179344	Neuroimmune response	0	0	0
IRGM	ENSG00000237693	Neuroimmune response	0	0	0
OTOP1	ENSG00000163982	Neuroimmune response	0	0	0
ASCL2	ENSG00000183734	Neuroimmune response	0	0	0
LTA	ENSG00000226979	Neuroimmune response	0.6781	0	-0.6781
C1R	ENSG00000159403	Neuroimmune response	0.8231	0	-0.8231
C1S	ENSG00000182326	Neuroimmune response	0.7057	0	-0.7057
C4BPB	ENSG00000123843	Neuroimmune response	0	0	0
C6	ENSG00000039537	Neuroimmune response	0.6763	0	-0.6763
C7	ENSG00000112936	Neuroimmune response	0	0	0
C8A	ENSG00000157131	Neuroimmune response	0	0	0
C8G	ENSG00000176919	Neuroimmune response	0.582	0	-0.582
C9	ENSG00000113600	Neuroimmune response	0	0	0
CR2	ENSG00000117322	Neuroimmune response	0	0	0
CRP	ENSG00000132693	Neuroimmune response	0.6781	0	-0.6781
MBL2	ENSG00000165471	Neuroimmune response	0	0	0
SERPING1	ENSG00000149131	Neuroimmune response	0.7594	0	-0.7594
CD200R1L	ENSG00000206531	Neuroimmune response	0	0	0
MMP8	ENSG00000118113	Neuroimmune response	0	0	0
STAP1	ENSG00000035720	Neuroimmune response	0	0	0
CHRNA3	ENSG00000080644	Neuroimmune response	0.6676	0	-0.6676
CHRNA5	ENSG00000169684	Neuroimmune response	0	0	0
CHRNB4	ENSG00000117971	Neuroimmune response	0	0	0
CPLX1	ENSG00000168993	Neuroimmune response	0.6503	0	-0.6503
CPLX4	ENSG00000166569	Neuroimmune response	0	0	0
HCRT	ENSG00000161610	Neuroimmune response	0	0	0
NR4A1	ENSG00000123358	Neuroimmune response	0	0	0
SEPTIN5	ENSG00000184702	Neuroimmune response	0	0	0
CHAT	ENSG00000070748	Neuroimmune response	0	0	0
GABRQ	ENSG00000268089	Neuroimmune response	0	0	0
SLC17A6	ENSG00000091664	Neuroimmune response	0.6603	0	-0.6603
SLC17A7	ENSG00000104888	Neuroimmune response	0	0	0
SLC17A8	ENSG00000179520	Neuroimmune response	0	0	0
SLC18A3	ENSG00000187714	Neuroimmune response	0	0	0
SLC1A7	ENSG00000162383	Neuroimmune response	0	0	0
SLC5A7	ENSG00000115665	Neuroimmune response	0.6885	0	-0.6885
SLC6A13	ENSG00000010379	Neuroimmune response	0	0	0
SLC6A18	ENSG00000164363	Neuroimmune response	0	0	0
SLC6A4	ENSG00000108576	Neuroimmune response	0	0	0
SLC6A5	ENSG00000165970	Neuroimmune response	0	0	0
SLC6A7	ENSG00000011083	Neuroimmune response	0.7161	0	-0.7161
SV2B	ENSG00000185518	Neuroimmune response	0	0	0
OCA2	ENSG00000104044	Neuroimmune response	0.8613	0	-0.8613
TAC1	ENSG00000006128	Neuroimmune response	0.5778	0	-0.5778
ACE2	ENSG00000130234	Neuroimmune response	0	0	0
AVP	ENSG00000101200	Apoptosis	0	0	0
FZD9	ENSG00000188763	Apoptosis	0.7555	0	-0.7555
GZMB	ENSG00000100453	Apoptosis	0	0	0
HGF	ENSG00000019991	Apoptosis	0.7476	0	-0.7476
HSPA1A	ENSG00000204389	Apoptosis	0	0	0
MMP9	ENSG00000100985	Apoptosis	0	0	0
SFN	ENSG00000175793	Apoptosis	0	0	0
TRIAP1	ENSG00000170855	Apoptosis	0	0	0
CIDEA	ENSG00000176194	Apoptosis	0.5793	0	-0.5793
MTRNR2L1	ENSG00000256618	Apoptosis	0	0	0
MTRNR2L10	ENSG00000256045	Apoptosis	0	0	0
MTRNR2L2	ENSG00000271043	Apoptosis	0.7923	0	-0.7923
MTRNR2L6	ENSG00000270672	Apoptosis	0	0	0
MTRNR2L7	ENSG00000256892	Apoptosis	0	0	0
CNTF	ENSG00000242689	Regulation of neurotransmitter	0.5834	0	-0.5834
CCKBR	ENSG00000110148	Regulation of neurotransmitter	0	0	0
CRLF2	ENSG00000205755	Regulation of neurotransmitter	0	0	0
DRD3	ENSG00000151577	Regulation of neurotransmitter	0	0	0
HTR1A	ENSG00000178394	Regulation of neurotransmitter	0.69	0	-0.69
MOXD1	ENSG00000079931	Regulation of neurotransmitter	0	0	0
MOXD2P	ENSG00000240268	Regulation of neurotransmitter	0	0	0
GDNF	ENSG00000168621	Regulation of neurotransmitter	0	0	0
GRM2	ENSG00000164082	Regulation of neurotransmitter	0.6265	0	-0.6265
HTR1B	ENSG00000135312	Regulation of neurotransmitter	0.7521	0	-0.7521
MAPK15	ENSG00000181085	Regulation of neurotransmitter	0	0	0
NPY2R	ENSG00000185149	Regulation of neurotransmitter	0	0	0
SLC22A1	ENSG00000175003	Regulation of neurotransmitter	0.6801	0	-0.6801
SLC22A2	ENSG00000112499	Regulation of neurotransmitter	0	0	0
SLC6A2	ENSG00000103546	Regulation of neurotransmitter	0	0	0
SYT10	ENSG00000110975	Regulation of neurotransmitter	0.5973	0	-0.5973
SYT2	ENSG00000143858	Regulation of neurotransmitter	0.6522	0	-0.6522
WNT1	ENSG00000125084	Regulation of neurotransmitter	0.685	0	-0.685
NGF	ENSG00000134259	Regulation of neurotransmitter	0	0	0
NTF4	ENSG00000225950	Regulation of neurotransmitter	0	0	0
NTRK1	ENSG00000198400	Regulation of neurotransmitter	0	0	0
ASPM	ENSG00000066279	Regulation of neurotransmitter	0.5873	0	-0.5873
DCT	ENSG00000080166	Regulation of neurotransmitter	0.8304	0	-0.8304
ATG9B	ENSG00000181652	Protein homeostasis	0.7457	0	-0.7457
ATP6V0D2	ENSG00000147614	Protein homeostasis	0	0	0
ATP6V1B1	ENSG00000116039	Protein homeostasis	0	0	0
BAG3	ENSG00000151929	Protein homeostasis	0.8908	0	-0.8908
BECN2	ENSG00000196289	Protein homeostasis	0	0	0
CHMP4A	ENSG00000254505	Protein homeostasis	0	0	0
CHMP4C	ENSG00000164695	Protein homeostasis	0	0	0
EMC6	ENSG00000127774	Protein homeostasis	0	0	0
RUFY4	ENSG00000188282	Protein homeostasis	0	0	0
ASB2	ENSG00000100628	Protein homeostasis	0.7201	0	-0.7201
FBXL13	ENSG00000161040	Protein homeostasis	0.7651	0	-0.7651
FBXO39	ENSG00000177294	Protein homeostasis	0	0	0
PANO1	ENSG00000288675	Protein homeostasis	0	0	0
PBK	ENSG00000168078	Protein homeostasis	0	0	0
PRAME	ENSG00000185686	Protein homeostasis	0	0	0
RFPL1	ENSG00000128250	Protein homeostasis	0	0	0
RNF122	ENSG00000133874	Protein homeostasis	0	0	0
SDCBP	ENSG00000137575	Protein homeostasis	0.7444	0	-0.7444
TBX21	ENSG00000073861	Protein homeostasis	0	0	0
UBE2C	ENSG00000175063	Protein homeostasis	0	0	0
UBE2U	ENSG00000177414	Protein homeostasis	0	0	0
USP44	ENSG00000136014	Protein homeostasis	0.608	0	-0.608
WNT10B	ENSG00000169884	Protein homeostasis	0.6222	0	-0.6222
ZFAND2A	ENSG00000178381	Protein homeostasis	0.7056	0	-0.7056
CDKN2A	ENSG00000147889	Cell aging	0	0	0
FBXO5	ENSG00000112029	Cell aging	0	0	0
ILK	ENSG00000166333	Cell aging	0	0	0
KIR2DL4	ENSG00000189013	Cell aging	0	0	0
MAGEA2	ENSG00000268606	Cell aging	0	0	0
MME	ENSG00000196549	Cell aging	0	0	0
NAMPT	ENSG00000105835	Cell aging	0.6114	0	-0.6114
PRELP	ENSG00000188783	Cell aging	0.7439	0	-0.7439
TBX3	ENSG00000135111	Cell aging	0.6662	0	-0.6662
TP63	ENSG00000073282	Cell aging	0	0	0
ANKRD2	ENSG00000165887	Oxidative stress	0	0	0
ANXA1	ENSG00000135046	Oxidative stress	0.6226	0	-0.6226
ARG1	ENSG00000118520	Oxidative stress	0	0	0
CYP1B1	ENSG00000138061	Oxidative stress	0	0	0
FABP1	ENSG00000163586	Oxidative stress	0	0	0
GATA4	ENSG00000136574	Oxidative stress	0	0	0
GJB2	ENSG00000165474	Oxidative stress	0.918	0	-0.918
GPX8	ENSG00000164294	Oxidative stress	0.612	0	-0.612
HSPA1B	ENSG00000204388	Oxidative stress	0	0	0
HSPB1	ENSG00000106211	Oxidative stress	0.6815	0	-0.6815
IL10	ENSG00000136634	Oxidative stress	0	0	0
IL18RAP	ENSG00000115607	Oxidative stress	0	0	0
LCN2	ENSG00000148346	Oxidative stress	0	0	0
MPO	ENSG00000005381	Oxidative stress	0.809	0	-0.809
MYB	ENSG00000118513	Oxidative stress	0	0	0
NOX1	ENSG00000007952	Oxidative stress	0.7739	0	-0.7739
NQO1	ENSG00000181019	Oxidative stress	0.8787	0	-0.8787
PAGE4	ENSG00000101951	Oxidative stress	0	0	0
PAX2	ENSG00000075891	Oxidative stress	0	0	0
PDGFD	ENSG00000170962	Oxidative stress	0	0	0
STK26	ENSG00000134602	Oxidative stress	0.8526	0	-0.8526
SUMO4	ENSG00000177688	Oxidative stress	0	0	0
VNN1	ENSG00000112299	Oxidative stress	0	0	0
WNT16	ENSG00000002745	Oxidative stress	0.726	0	-0.726
DCN	ENSG00000011465	Oxidative stress	0.6607	0	-0.6607
KDR	ENSG00000128052	Oxidative stress	0.8547	0	-0.8547
MYOC	ENSG00000034971	Oxidative stress	0	0	0
COX4I2	ENSG00000131055	Oxidative stress	0.581	0	-0.581
COX6A2	ENSG00000156885	Oxidative stress	0	0	0
ARHGAP11B	ENSG00000285077	Oxidative stress	0	0	0
AGR2	ENSG00000106541	Oxidative stress	0.7004	0	-0.7004
CALR3	ENSG00000269058	Oxidative stress	0	0	0
CASP4	ENSG00000196954	Oxidative stress	0.6407	0	-0.6407
ERN2	ENSG00000134398	Oxidative stress	0	0	0
FGF21	ENSG00000105550	Oxidative stress	0	0	0
NCCRP1	ENSG00000188505	Oxidative stress	0	0	0
RNF103-CHMP3	ENSG00000249884	Oxidative stress	0	0	0
RNF183	ENSG00000165188	Oxidative stress	0	0	0
SEL1L2	ENSG00000101251	Oxidative stress	0	0	0
FOXP3	ENSG00000049768	Blood-brain barrier	0.7283	0	-0.7283
KMO	ENSG00000117009	Neuroimmune response	0	0.4841	0.4841
ANKS4B	ENSG00000175311	Oxidative stress	0	0.4844	0.4844
NIBAN1	ENSG00000135842	Oxidative stress	0	0.4896	0.4896
TH	ENSG00000180176	Regulation of neurotransmitter	0	0.49	0.49
FGF20	ENSG00000078579	Regulation of neurotransmitter	0.597	0.49	-0.107
ADORA2A	ENSG00000128271	Neuroimmune response	0	0.4907	0.4907
CCKAR	ENSG00000163394	Regulation of neurotransmitter	0	0.4913	0.4913
CDC20B	ENSG00000164287	Protein homeostasis	0.6779	0.4922	-0.1857
CLN3	ENSG00000188603	Protein homeostasis	0.7478	0.4936	-0.2542
FCGR1A	ENSG00000150337	Neuroimmune response	0	0.4945	0.4945
SOD2	ENSG00000291237	cGAS-STING response	0.7282	0.4966	-0.2316
TREM2	ENSG00000095970	Oxidative stress	0	0.499	0.499
IFI27	ENSG00000165949	Protein homeostasis	0.5951	0.5	-0.0951
CR1L	ENSG00000197721	Neuroimmune response	0	0.5006	0.5006
CRYGD	ENSG00000118231	Oxidative stress	0	0.5019	0.5019
RAB3B	ENSG00000169213	cGAS-STING response	0	0.5026	0.5026
CDKN2B	ENSG00000147883	Cell aging	0.7002	0.505	-0.1952
DRD2	ENSG00000149295	Regulation of neurotransmitter	0	0.5054	0.5054
C1QB	ENSG00000173369	Neuroimmune response	0	0.5065	0.5065
PTGIS	ENSG00000124212	Apoptosis	0.6199	0.5071	-0.1128
CD200R1	ENSG00000163606	Neuroimmune response	0.8009	0.5073	-0.2936
FCGR3A	ENSG00000203747	Neuroimmune response	0	0.5091	0.5091
CDK2	ENSG00000123374	Protein homeostasis	0.6606	0.5103	-0.1503
CDKN1A	ENSG00000124762	cGAS-STING response	0	0.5104	0.5104
C1QA	ENSG00000173372	Neuroimmune response	0.6255	0.5112	-0.1143
MCTP2	ENSG00000140563	Neuroimmune response	0.6992	0.5112	-0.188
CDK1	ENSG00000170312	Oxidative stress	0	0.5133	0.5133
SPSB2	ENSG00000111671	Protein homeostasis	0	0.5145	0.5145
TWIST1	ENSG00000122691	Cell aging	0	0.5161	0.5161
SLC25A31	ENSG00000151475	Oxidative stress	0	0.5184	0.5184
TRIM72	ENSG00000177238	Protein homeostasis	0	0.5192	0.5192
SLC38A2	ENSG00000134294	Neuroimmune response	0.5844	0.5193	-0.0651
SLC18A2	ENSG00000165646	Regulation of neurotransmitter	0	0.5194	0.5194
FCGR3B	ENSG00000162747	Neuroimmune response	0	0.5213	0.5213
DHRS2	ENSG00000100867	Oxidative stress	0.889	0.5223	-0.3667
SYN2	ENSG00000157152	Neuroimmune response	0.6907	0.5226	-0.1681
PLSCR3	ENSG00000187838	Apoptosis	0	0.5229	0.5229
IL6	ENSG00000136244	cGAS-STING response	0	0.5233	0.5233
ATF3	ENSG00000162772	cGAS-STING response	0	0.5235	0.5235
IGLL1	ENSG00000128322	Neuroimmune response	0	0.5266	0.5266
SYT8	ENSG00000149043	Regulation of neurotransmitter	0	0.5266	0.5266
CITED2	ENSG00000164442	Cell aging	0.8382	0.5268	-0.3114
FOXM1	ENSG00000111206	Cell aging	0	0.5302	0.5302
SLC18A1	ENSG00000036565	Neuroimmune response	0	0.5306	0.5306
MTRNR2L3	ENSG00000256222	Apoptosis	0	0.5312	0.5312
STBD1	ENSG00000118804	Protein homeostasis	0	0.5316	0.5316
TNFAIP3	ENSG00000118503	cGAS-STING response	0.7462	0.5325	-0.2137
LDLR	ENSG00000130164	Neuroimmune response	0.7903	0.5331	-0.2572
BHLHA15	ENSG00000180535	Oxidative stress	0	0.5354	0.5354
TERT	ENSG00000164362	Cell aging	0	0.5367	0.5367
RIPK3	ENSG00000129465	cGAS-STING response	0.8429	0.5377	-0.3052
DRD4	ENSG00000069696	Regulation of neurotransmitter	0	0.5389	0.5389
TRIM71	ENSG00000206557	Protein homeostasis	0.7209	0.5392	-0.1817
GET4	ENSG00000239857	Oxidative stress	0	0.5409	0.5409
CDC20	ENSG00000117399	Protein homeostasis	0.7277	0.5412	-0.1865
KLF2	ENSG00000127528	Oxidative stress	0.9342	0.5413	-0.3929
IL18	ENSG00000150782	cGAS-STING response	0.933	0.542	-0.391
NPR1	ENSG00000169418	Regulation of neurotransmitter	0.8303	0.542	-0.2883
FCGR2B	ENSG00000072694	Oxidative stress	0	0.5423	0.5423
NHLRC1	ENSG00000187566	Oxidative stress	0.7179	0.5428	-0.1751
TMEM102	ENSG00000181284	Apoptosis	0	0.5433	0.5433
NDUFV2	ENSG00000178127	Oxidative stress	0	0.5457	0.5457
ITGB3	ENSG00000259207	cGAS-STING response	0.6875	0.5461	-0.1414
STING1	ENSG00000184584	cGAS-STING response	0.6386	0.547	-0.0916
WNT7A	ENSG00000154764	Neuroimmune response	0.7708	0.5471	-0.2237
SV2C	ENSG00000122012	Neuroimmune response	0	0.5472	0.5472
FGF13	ENSG00000129682	Regulation of neurotransmitter	0	0.5475	0.5475
CEBPB	ENSG00000172216	Oxidative stress	0.6507	0.548	-0.1027
CHAC1	ENSG00000128965	Oxidative stress	0.7279	0.5491	-0.1788
IFI6	ENSG00000126709	Apoptosis	0.8668	0.5492	-0.3176
PIK3R2	ENSG00000105647	Oxidative stress	0	0.5492	0.5492
CASP1	ENSG00000137752	cGAS-STING response	0	0.5493	0.5493
ICAM1	ENSG00000090339	cGAS-STING response	0	0.5507	0.5507
UNC13C	ENSG00000137766	Neuroimmune response	0	0.5512	0.5512
C1QC	ENSG00000159189	Neuroimmune response	0.6698	0.5523	-0.1175
HK2	ENSG00000159399	cGAS-STING response	0	0.5524	0.5524
FBXL22	ENSG00000197361	Protein homeostasis	0.7963	0.5552	-0.2411
SLC6A17	ENSG00000197106	Neuroimmune response	0.6526	0.5555	-0.0971
SH3RF2	ENSG00000156463	cGAS-STING response	0.7065	0.5559	-0.1506
CFTR	ENSG00000001626	Oxidative stress	0.8464	0.5563	-0.2901
VAMP8	ENSG00000118640	Protein homeostasis	0.718	0.5582	-0.1598
TACR2	ENSG00000075073	Neuroimmune response	0	0.5602	0.5602
EZH2	ENSG00000106462	Oxidative stress	0.766	0.5603	-0.2057
FOS	ENSG00000170345	Oxidative stress	0	0.5613	0.5613
BIK	ENSG00000100290	Apoptosis	0	0.5614	0.5614
ELAVL4	ENSG00000162374	Oxidative stress	0	0.5625	0.5625
SNAP25	ENSG00000132639	Neuroimmune response	0.5772	0.5628	-0.0144
F12	ENSG00000131187	Protein homeostasis	0.6005	0.5652	-0.0353
DDC	ENSG00000132437	Regulation of neurotransmitter	0	0.5654	0.5654
RBM11	ENSG00000185272	Oxidative stress	0	0.5666	0.5666
TSPO	ENSG00000100300	Oxidative stress	0.7375	0.5667	-0.1708
SYN3	ENSG00000185666	Neuroimmune response	0.7284	0.5676	-0.1608
C1RL	ENSG00000139178	Neuroimmune response	0.6329	0.5692	-0.0637
UCP1	ENSG00000109424	Oxidative stress	0	0.5706	0.5706
DRD1	ENSG00000184845	Regulation of neurotransmitter	0.685	0.5711	-0.1139
ATP2A3	ENSG00000074370	Oxidative stress	0	0.5714	0.5714
SNCB	ENSG00000074317	Regulation of neurotransmitter	0.5761	0.5733	-0.0028
SLC32A1	ENSG00000101438	Neuroimmune response	0.6991	0.5761	-0.123
LZTS1	ENSG00000061337	Protein homeostasis	0.804	0.5784	-0.2256
BCL2L11	ENSG00000153094	cGAS-STING response	0.7994	0.5787	-0.2207
MMP2	ENSG00000087245	Oxidative stress	0.6992	0.5797	-0.1195
CLDN3	ENSG00000165215	Blood-brain barrier	0	0.5798	0.5798
HTR2A	ENSG00000102468	Regulation of neurotransmitter	0	0.5821	0.5821
SESN2	ENSG00000130766	Oxidative stress	0.6919	0.5825	-0.1094
KCNA2	ENSG00000177301	Regulation of neurotransmitter	0.7372	0.5828	-0.1544
CLGN	ENSG00000153132	Oxidative stress	0	0.5828	0.5828
NOS1	ENSG00000089250	Neuroimmune response	0	0.5833	0.5833
PJVK	ENSG00000204311	Oxidative stress	0.6853	0.584	-0.1013
KCNMB4	ENSG00000135643	Neuroimmune response	0.8295	0.5841	-0.2454
CCK	ENSG00000187094	Apoptosis	0.5933	0.5844	-0.0089
MTRNR2L5	ENSG00000249860	Apoptosis	0	0.5844	0.5844
TNFRSF1B	ENSG00000028137	Regulation of neurotransmitter	0.665	0.5846	-0.0804
SPHK1	ENSG00000176170	cGAS-STING response	0.6116	0.5864	-0.0252
OPRK1	ENSG00000082556	Regulation of neurotransmitter	0	0.5866	0.5866
MAP1LC3C	ENSG00000197769	Protein homeostasis	0	0.5872	0.5872
SLC6A12	ENSG00000111181	Neuroimmune response	0.8102	0.5891	-0.2211
SYT1	ENSG00000067715	Regulation of neurotransmitter	0	0.5893	0.5893
CLDN1	ENSG00000163347	cGAS-STING response	0	0.5902	0.5902
BBC3	ENSG00000105327	cGAS-STING response	0.8018	0.5911	-0.2107
DOC2B	ENSG00000272636	Neuroimmune response	0.728	0.592	-0.136
SIAH3	ENSG00000215475	Protein homeostasis	0	0.5952	0.5952
MAN1A1	ENSG00000111885	Oxidative stress	0.8217	0.5953	-0.2264
STXBP2	ENSG00000076944	Neuroimmune response	0.6676	0.5954	-0.0722
FAP	ENSG00000078098	Apoptosis	0.6006	0.5959	-0.0047
ADRA2A	ENSG00000150594	Neuroimmune response	0.7551	0.596	-0.1591
CHRM5	ENSG00000184984	Regulation of neurotransmitter	0	0.596	0.596
RIPK2	ENSG00000104312	Protein homeostasis	0.5837	0.5964	0.0127
C2	ENSG00000166278	Neuroimmune response	0.7408	0.5974	-0.1434
PYCR1	ENSG00000183010	Oxidative stress	0	0.5978	0.5978
TLR3	ENSG00000164342	cGAS-STING response	0.7936	0.5996	-0.194
DET1	ENSG00000140543	Protein homeostasis	0.7943	0.5999	-0.1944
CADPS2	ENSG00000081803	Neuroimmune response	0	0.6003	0.6003
STX1B	ENSG00000099365	Neuroimmune response	0.6082	0.6008	-0.0074
CD36	ENSG00000135218	Oxidative stress	0.6056	0.6011	-0.0045
HECW1	ENSG00000002746	Protein homeostasis	0	0.6014	0.6014
HRH3	ENSG00000101180	Neuroimmune response	0.6346	0.6017	-0.0329
SYT12	ENSG00000173227	Regulation of neurotransmitter	0.7317	0.6019	-0.1298
TRIM39	ENSG00000204599	cGAS-STING response	0.8441	0.6021	-0.242
TACR1	ENSG00000115353	Neuroimmune response	0.6817	0.6024	-0.0793
F11R	ENSG00000158769	Blood-brain barrier	0.7458	0.6029	-0.1429
CTSC	ENSG00000109861	Neuroimmune response	0.7191	0.604	-0.1151
CREB3L3	ENSG00000060566	Oxidative stress	0.6781	0.6041	-0.074
ADCYAP1	ENSG00000141433	Neuroimmune response	0	0.6051	0.6051
CHRNB2	ENSG00000160716	Regulation of neurotransmitter	0	0.6058	0.6058
ATF4	ENSG00000128272	Oxidative stress	0.6675	0.6058	-0.0617
CST7	ENSG00000077984	Neuroimmune response	0	0.6062	0.6062
RAB3A	ENSG00000105649	Regulation of neurotransmitter	0	0.6073	0.6073
HSP90AA1	ENSG00000080824	Protein homeostasis	0.6405	0.6078	-0.0327
CPLX2	ENSG00000145920	Neuroimmune response	0	0.6079	0.6079
BGLAP	ENSG00000242252	Cell aging	0.5807	0.6081	0.0274
SYT13	ENSG00000019505	Regulation of neurotransmitter	0	0.6093	0.6093
VKORC1L1	ENSG00000196715	Oxidative stress	0.5861	0.6102	0.0241
NR4A2	ENSG00000153234	Regulation of neurotransmitter	0	0.6103	0.6103
ERP27	ENSG00000139055	Oxidative stress	0.6897	0.6105	-0.0792
RNF175	ENSG00000145428	Oxidative stress	0.6226	0.611	-0.0116
PRICKLE1	ENSG00000139174	Protein homeostasis	0.7904	0.6114	-0.179
SLC4A11	ENSG00000088836	Oxidative stress	0.5959	0.6119	0.016
PIGBOS1	ENSG00000225973	Oxidative stress	0.6958	0.612	-0.0838
SYT7	ENSG00000011347	Regulation of neurotransmitter	0.6605	0.6121	-0.0484
IL12A	ENSG00000168811	cGAS-STING response	0	0.6126	0.6126
IGF1	ENSG00000017427	Apoptosis	0	0.613	0.613
PLA2R1	ENSG00000153246	Oxidative stress	0.8262	0.6142	-0.212
BCL6	ENSG00000113916	cGAS-STING response	0.7708	0.6143	-0.1565
CHRNA4	ENSG00000101204	Regulation of neurotransmitter	0	0.615	0.615
NME8	ENSG00000086288	Oxidative stress	0	0.6151	0.6151
PCGF2	ENSG00000277258	Oxidative stress	0.7406	0.6151	-0.1255
NME5	ENSG00000112981	Oxidative stress	0.7274	0.6155	-0.1119
NTF3	ENSG00000185652	Regulation of neurotransmitter	0	0.6161	0.6161
DOC2A	ENSG00000149927	Neuroimmune response	0.7007	0.6163	-0.0844
PENK	ENSG00000181195	Oxidative stress	0.6813	0.6175	-0.0638
EDEM2	ENSG00000088298	Oxidative stress	0.7196	0.6188	-0.1008
FBXO17	ENSG00000269190	Oxidative stress	0.939	0.619	-0.32
RAB19	ENSG00000146955	Protein homeostasis	0.8224	0.6199	-0.2025
CBX8	ENSG00000141570	Oxidative stress	0.7631	0.6204	-0.1427
ALOX15	ENSG00000161905	Oxidative stress	0.5842	0.6212	0.037
COX8C	ENSG00000187581	Oxidative stress	0	0.6217	0.6217
HLA-DPB1	ENSG00000223865	Neuroimmune response	0.6007	0.6225	0.0218
CD160	ENSG00000117281	Neuroimmune response	0	0.6226	0.6226
ATP6V0C	ENSG00000185883	Protein homeostasis	0	0.6236	0.6236
NUPR1	ENSG00000176046	Neuroimmune response	0.7541	0.6246	-0.1295
ABI3	ENSG00000108798	Cell aging	0.7097	0.6249	-0.0848
ECRG4	ENSG00000119147	Protein homeostasis	0.6943	0.6252	-0.0691
OTOF	ENSG00000115155	Neuroimmune response	0.6849	0.6255	-0.0594
HRK	ENSG00000135116	Apoptosis	0.786	0.6258	-0.1602
CADPS	ENSG00000163618	Neuroimmune response	0	0.6259	0.6259
ATP2A1	ENSG00000196296	Apoptosis	0.8882	0.6259	-0.2623
ATP6V1E2	ENSG00000250565	Protein homeostasis	0.7657	0.6259	-0.1398
MMP3	ENSG00000149968	Oxidative stress	0.6781	0.6261	-0.052
VEGFA	ENSG00000112715	Blood-brain barrier	0	0.6268	0.6268
CFI	ENSG00000205403	Neuroimmune response	0	0.6276	0.6276
TTC36	ENSG00000172425	Protein homeostasis	0	0.6278	0.6278
MAP2K3	ENSG00000034152	Cell aging	0.728	0.628	-0.1
PDIA2	ENSG00000185615	Oxidative stress	0.8057	0.6284	-0.1773
PRKCG	ENSG00000126583	Neuroimmune response	0.696	0.6306	-0.0654
OXR1	ENSG00000164830	Oxidative stress	0.8276	0.6319	-0.1957
ZDHHC1	ENSG00000159714	Neuroimmune response	0.8733	0.632	-0.2413
PIP4K2A	ENSG00000150867	Protein homeostasis	0.7322	0.6321	-0.1001
NDUFAF1	ENSG00000137806	Oxidative stress	0.8192	0.6326	-0.1866
GJB6	ENSG00000121742	Blood-brain barrier	0.7248	0.6326	-0.0922
PECAM1	ENSG00000261371	Blood-brain barrier	0.8423	0.6332	-0.2091
SNCG	ENSG00000173267	Regulation of neurotransmitter	0	0.6335	0.6335
FSTL4	ENSG00000053108	Regulation of neurotransmitter	0	0.6336	0.6336
CACNB2	ENSG00000165995	Neuroimmune response	0.7498	0.6339	-0.1159
PLK2	ENSG00000145632	cGAS-STING response	0.8527	0.6355	-0.2172
EEF1A2	ENSG00000101210	Protein homeostasis	0	0.6358	0.6358
HLA-B	ENSG00000234745	Neuroimmune response	0.7159	0.636	-0.0799
SHH	ENSG00000164690	Protein homeostasis	0	0.6364	0.6364
RIMS3	ENSG00000117016	Neuroimmune response	0.6615	0.6365	-0.025
P2RY4	ENSG00000186912	Neuroimmune response	0	0.6372	0.6372
RPH3A	ENSG00000089169	Neuroimmune response	0.6801	0.6373	-0.0428
BOK	ENSG00000176720	Apoptosis	0.5809	0.6373	0.0564
PTPN2	ENSG00000175354	Neuroimmune response	0.7286	0.6379	-0.0907
ESAM	ENSG00000149564	Blood-brain barrier	0.7247	0.6387	-0.086
TFRC	ENSG00000072274	Oxidative stress	0.8173	0.6392	-0.1781
SIAH2	ENSG00000181788	Protein homeostasis	0.8661	0.6396	-0.2265
CARD8	ENSG00000105483	Neuroimmune response	0.813	0.6398	-0.1732
TJP3	ENSG00000105289	Blood-brain barrier	0	0.6399	0.6399
MTRNR2L4	ENSG00000232196	Apoptosis	0.7915	0.64	-0.1515
SYNGR3	ENSG00000127561	Neuroimmune response	0	0.6401	0.6401
RAB43	ENSG00000172780	Protein homeostasis	0.8012	0.6405	-0.1607
FBXL8	ENSG00000135722	Protein homeostasis	0.6598	0.641	-0.0188
BTK	ENSG00000010671	Oxidative stress	0.7308	0.6412	-0.0896
PLK3	ENSG00000173846	Protein homeostasis	0	0.6423	0.6423
SYN1	ENSG00000008056	Neuroimmune response	0.5802	0.6424	0.0622
ATP6V0E1	ENSG00000113732	Protein homeostasis	0.7443	0.6425	-0.1018
PDK1	ENSG00000152256	Oxidative stress	0.8601	0.6439	-0.2162
HSPD1	ENSG00000144381	Apoptosis	0.7752	0.6451	-0.1301
NME2	ENSG00000243678	Oxidative stress	0.7128	0.6452	-0.0676
SLC6A6	ENSG00000131389	Neuroimmune response	0.789	0.6454	-0.1436
MTMR8	ENSG00000102043	Protein homeostasis	0	0.6473	0.6473
SYT5	ENSG00000129990	Regulation of neurotransmitter	0.5853	0.6474	0.0621
HLA-DRA	ENSG00000204287	Neuroimmune response	0.5834	0.6478	0.0644
PLK1	ENSG00000166851	Protein homeostasis	0.8185	0.6489	-0.1696
SPSB1	ENSG00000171621	cGAS-STING response	0	0.649	0.649
ATG10	ENSG00000152348	Oxidative stress	0.8552	0.6496	-0.2056
PPP1R15A	ENSG00000087074	cGAS-STING response	0.7358	0.6501	-0.0857
SYP	ENSG00000102003	Neuroimmune response	0	0.6502	0.6502
TNFRSF10B	ENSG00000120889	cGAS-STING response	0.6198	0.6503	0.0305
PYCARD	ENSG00000103490	cGAS-STING response	0.5773	0.6506	0.0733
NOS3	ENSG00000164867	Oxidative stress	0.6474	0.6528	0.0054
TRPC6	ENSG00000137672	Oxidative stress	0	0.6528	0.6528
NOX4	ENSG00000086991	Cell aging	0.7372	0.6537	-0.0835
MFSD2A	ENSG00000168389	Blood-brain barrier	0.6614	0.6538	-0.0076
HMOX1	ENSG00000100292	Oxidative stress	0	0.6539	0.6539
TXNDC12	ENSG00000117862	Oxidative stress	0.8916	0.6539	-0.2377
CREB3L1	ENSG00000157613	Oxidative stress	0	0.6552	0.6552
MET	ENSG00000105976	Oxidative stress	0.6462	0.6557	0.0095
TNFSF10	ENSG00000121858	cGAS-STING response	0	0.6567	0.6567
STX2	ENSG00000111450	Neuroimmune response	0.8777	0.6567	-0.221
SV2A	ENSG00000159164	Neuroimmune response	0.6167	0.6574	0.0407
TCIRG1	ENSG00000110719	Protein homeostasis	0.5993	0.6574	0.0581
EIF2AK3	ENSG00000172071	Oxidative stress	0.7899	0.6574	-0.1325
KLHL40	ENSG00000157119	Protein homeostasis	0	0.6577	0.6577
HLA-DRB1	ENSG00000196126	Neuroimmune response	0.6063	0.658	0.0517
ATP6V1G2	ENSG00000213760	Protein homeostasis	0.6377	0.658	0.0203
CSF1	ENSG00000184371	cGAS-STING response	0.7397	0.6584	-0.0813
NAIF1	ENSG00000171169	Apoptosis	0.8456	0.6586	-0.187
MLLT11	ENSG00000213190	Apoptosis	0	0.6587	0.6587
NKD2	ENSG00000145506	Protein homeostasis	0.6102	0.6592	0.049
B2M	ENSG00000166710	Cell aging	0.7404	0.6606	-0.0798
PXN	ENSG00000089159	Oxidative stress	0.8441	0.6615	-0.1826
PLAUR	ENSG00000011422	cGAS-STING response	0.7697	0.662	-0.1077
SLC6A8	ENSG00000130821	Neuroimmune response	0.7552	0.6623	-0.0929
ALDH3B1	ENSG00000006534	Oxidative stress	0	0.6636	0.6636
TJP2	ENSG00000119139	Blood-brain barrier	0.619	0.6648	0.0458
PDIA4	ENSG00000155660	Oxidative stress	0.7228	0.665	-0.0578
ANGPT1	ENSG00000154188	Blood-brain barrier	0	0.6657	0.6657
CGAS	ENSG00000164430	cGAS-STING response	0.6106	0.6661	0.0555
SYT3	ENSG00000213023	Regulation of neurotransmitter	0.587	0.6661	0.0791
HLA-DQA1	ENSG00000196735	Neuroimmune response	0.6022	0.6662	0.064
CHEK2	ENSG00000183765	Cell aging	0	0.6664	0.6664
SYT4	ENSG00000132872	Regulation of neurotransmitter	0	0.6665	0.6665
PPP2R3C	ENSG00000092020	Oxidative stress	0.8837	0.6668	-0.2169
RELA	ENSG00000173039	cGAS-STING response	0.8257	0.6675	-0.1582
COMMD1	ENSG00000173163	Protein homeostasis	0.6456	0.6676	0.022
CCND1	ENSG00000110092	cGAS-STING response	0.7471	0.6685	-0.0786
NEDD4	ENSG00000069869	Protein homeostasis	0.7929	0.6692	-0.1237
SPI1	ENSG00000066336	Cell aging	0.6855	0.6696	-0.0159
CDH5	ENSG00000179776	cGAS-STING response	0.836	0.6699	-0.1661
HERPUD1	ENSG00000051108	cGAS-STING response	0.7908	0.6701	-0.1207
SORT1	ENSG00000134243	Regulation of neurotransmitter	0.6729	0.6705	-0.0024
WIPI1	ENSG00000070540	Protein homeostasis	0.7693	0.6706	-0.0987
PCSK2	ENSG00000125851	Regulation of neurotransmitter	0.6673	0.6719	0.0046
PPARGC1B	ENSG00000155846	Oxidative stress	0.7956	0.6721	-0.1235
SNPH	ENSG00000101298	cGAS-STING response	0.6548	0.6733	0.0185
BCL2L1	ENSG00000171552	Apoptosis	0.6849	0.6739	-0.011
SQSTM1	ENSG00000161011	Protein homeostasis	0.8905	0.6742	-0.2163
FOXO1	ENSG00000150907	Oxidative stress	0.8737	0.675	-0.1987
SPSB3	ENSG00000162032	Protein homeostasis	0	0.6757	0.6757
TRAF2	ENSG00000127191	Oxidative stress	0.7389	0.6761	-0.0628
BRCA2	ENSG00000139618	Cell aging	0	0.6762	0.6762
ERMP1	ENSG00000099219	Oxidative stress	0.7639	0.6768	-0.0871
FANCC	ENSG00000158169	Oxidative stress	0.8253	0.677	-0.1483
SLC25A24	ENSG00000085491	Oxidative stress	0.8629	0.677	-0.1859
LYN	ENSG00000254087	Neuroimmune response	0	0.6771	0.6771
AKR1C3	ENSG00000196139	Oxidative stress	0.9211	0.6774	-0.2437
CAV1	ENSG00000105974	Oxidative stress	0.6208	0.6785	0.0577
PTPRC	ENSG00000081237	Neuroimmune response	0.6147	0.6787	0.064
GOT1	ENSG00000120053	Oxidative stress	0.627	0.6788	0.0518
PTN	ENSG00000105894	Neuroimmune response	0.9236	0.6794	-0.2442
STXBP1	ENSG00000136854	Neuroimmune response	0	0.6794	0.6794
NOD2	ENSG00000167207	Protein homeostasis	0.601	0.6798	0.0788
ITGB2	ENSG00000160255	Regulation of neurotransmitter	0.5846	0.6807	0.0961
IRF3	ENSG00000126456	cGAS-STING response	0.8467	0.682	-0.1647
RIMS4	ENSG00000101098	Neuroimmune response	0.7435	0.683	-0.0605
HPRT1	ENSG00000165704	Regulation of neurotransmitter	0	0.6831	0.6831
HPX	ENSG00000110169	Neuroimmune response	0	0.6835	0.6835
XPO1	ENSG00000082898	Protein homeostasis	0.8579	0.6842	-0.1737
MCL1	ENSG00000143384	cGAS-STING response	0.83	0.6847	-0.1453
E2F1	ENSG00000101412	Neuroimmune response	0.7045	0.6848	-0.0197
ALOX12	ENSG00000108839	Oxidative stress	0.6927	0.6849	-0.0078
MXRA8	ENSG00000162576	Blood-brain barrier	0.8903	0.6853	-0.205
TMTC4	ENSG00000125247	Oxidative stress	0.7321	0.6854	-0.0467
PTBP1	ENSG00000011304	Neuroimmune response	0.8411	0.6856	-0.1555
HLA-G	ENSG00000204632	Cell aging	0.6163	0.6861	0.0698
BDNF	ENSG00000176697	Regulation of neurotransmitter	0.8918	0.6862	-0.2056
PELI1	ENSG00000197329	Protein homeostasis	0.7968	0.6864	-0.1104
SIN3A	ENSG00000169375	Oxidative stress	0.869	0.6872	-0.1818
DDX58	ENSG00000107201	cGAS-STING response	0.5912	0.6874	0.0962
APBA1	ENSG00000107282	Neuroimmune response	0	0.6888	0.6888
MASP2	ENSG00000009724	Neuroimmune response	0.7495	0.6913	-0.0582
CTH	ENSG00000116761	Oxidative stress	0.7719	0.6915	-0.0804
CHEK1	ENSG00000149554	Cell aging	0.7209	0.6918	-0.0291
AQP1	ENSG00000240583	Oxidative stress	0	0.6919	0.6919
SIRT2	ENSG00000068903	Oxidative stress	0.8046	0.6926	-0.112
STAT6	ENSG00000166888	Oxidative stress	0.7394	0.6933	-0.0461
SNAP23	ENSG00000092531	Neuroimmune response	0.6825	0.6935	0.011
MVB12A	ENSG00000141971	Protein homeostasis	0.9278	0.6936	-0.2342
CTSL	ENSG00000135047	Regulation of neurotransmitter	0.8058	0.6941	-0.1117
VPS37B	ENSG00000139722	Protein homeostasis	0.8191	0.6941	-0.125
JAM3	ENSG00000166086	Blood-brain barrier	0.7069	0.6945	-0.0124
PARP9	ENSG00000138496	cGAS-STING response	0.7109	0.6949	-0.016
SDF2L1	ENSG00000128228	Protein homeostasis	0.7479	0.6956	-0.0523
UCHL1	ENSG00000154277	Protein homeostasis	0	0.6962	0.6962
SESN1	ENSG00000080546	Protein homeostasis	0.8444	0.6964	-0.148
SLC6A11	ENSG00000132164	Neuroimmune response	0.7496	0.6966	-0.053
LAMP2	ENSG00000005893	Protein homeostasis	0.7321	0.6969	-0.0352
GRIN3A	ENSG00000198785	Neuroimmune response	0.5847	0.6974	0.1127
LIN7B	ENSG00000104863	Neuroimmune response	0.8731	0.698	-0.1751
SNCAIP	ENSG00000064692	Regulation of neurotransmitter	0.8689	0.699	-0.1699
PNPT1	ENSG00000138035	cGAS-STING response	0.6641	0.6991	0.035
CAMK2A	ENSG00000070808	Neuroimmune response	0.6808	0.6998	0.019
DDRGK1	ENSG00000198171	Oxidative stress	0.6819	0.7001	0.0182
ITGAM	ENSG00000169896	Regulation of neurotransmitter	0	0.7005	0.7005
TMEM117	ENSG00000139173	Oxidative stress	0.8069	0.7005	-0.1064
FEM1A	ENSG00000141965	Protein homeostasis	0.7594	0.701	-0.0584
PPP1CC	ENSG00000186298	Neuroimmune response	0.8491	0.7013	-0.1478
SNAP29	ENSG00000099940	Neuroimmune response	0.9023	0.7022	-0.2001
MAP1A	ENSG00000166963	Protein homeostasis	0.6954	0.7022	0.0068
STX4	ENSG00000103496	Neuroimmune response	0.65	0.7023	0.0523
SH3GL2	ENSG00000107295	Blood-brain barrier	0.7616	0.7024	-0.0592
C3	ENSG00000125730	Neuroimmune response	0.7091	0.7029	-0.0062
SRXN1	ENSG00000271303	Oxidative stress	0	0.7031	0.7031
UNC13A	ENSG00000130477	cGAS-STING response	0	0.7038	0.7038
LIFR	ENSG00000113594	cGAS-STING response	0.9038	0.7039	-0.1999
DIABLO	ENSG00000184047	Oxidative stress	0.7291	0.7039	-0.0252
PTPRN2	ENSG00000155093	Neuroimmune response	0.6805	0.7042	0.0237
SMAD7	ENSG00000101665	Protein homeostasis	0.7149	0.7043	-0.0106
ADCY1	ENSG00000164742	Neuroimmune response	0.7247	0.7044	-0.0203
SPTLC2	ENSG00000100596	cGAS-STING response	0.73	0.7045	-0.0255
HLA-DPA1	ENSG00000231389	Neuroimmune response	0.6001	0.7049	0.1048
IL15	ENSG00000164136	cGAS-STING response	0	0.7054	0.7054
KAT5	ENSG00000172977	Protein homeostasis	0.8283	0.7054	-0.1229
KLHDC1	ENSG00000197776	Protein homeostasis	0.7982	0.7059	-0.0923
SLC9A1	ENSG00000090020	Oxidative stress	0.7565	0.706	-0.0505
SELENOS	ENSG00000131871	Oxidative stress	0.8462	0.7062	-0.14
RBL1	ENSG00000080839	cGAS-STING response	0.6798	0.7064	0.0266
RIPK1	ENSG00000137275	cGAS-STING response	0.8839	0.7065	-0.1774
P2RX1	ENSG00000108405	Neuroimmune response	0.5876	0.7066	0.119
RPL11	ENSG00000142676	Protein homeostasis	0.7565	0.7066	-0.0499
CDK5	ENSG00000164885	Neuroimmune response	0.6664	0.7067	0.0403
SLC6A15	ENSG00000072041	cGAS-STING response	0.6942	0.7069	0.0127
NCOA7	ENSG00000111912	cGAS-STING response	0.6617	0.7069	0.0452
CLN8	ENSG00000182372	Neuroimmune response	0.6691	0.7073	0.0382
PCLO	ENSG00000186472	Neuroimmune response	0.5796	0.7081	0.1285
CALM3	ENSG00000160014	Neuroimmune response	0.6432	0.7082	0.065
PAM16	ENSG00000217930	Apoptosis	0	0.7083	0.7083
SOCS5	ENSG00000171150	Protein homeostasis	0.8334	0.7088	-0.1246
NR1H3	ENSG00000025434	Neuroimmune response	0.8213	0.709	-0.1123
MX1	ENSG00000157601	cGAS-STING response	0.7706	0.7095	-0.0611
MBP	ENSG00000197971	Blood-brain barrier	0.6073	0.71	0.1027
ATP13A2	ENSG00000159363	Oxidative stress	0.6313	0.7101	0.0788
TXN	ENSG00000136810	Oxidative stress	0.7641	0.7101	-0.054
TEAD3	ENSG00000007866	Regulation of neurotransmitter	0	0.7104	0.7104
PTPRK	ENSG00000152894	Oxidative stress	0.7716	0.7111	-0.0605
CALCOCO2	ENSG00000136436	Protein homeostasis	0.8942	0.7113	-0.1829
GLMN	ENSG00000174842	Protein homeostasis	0.8522	0.7116	-0.1406
NCS1	ENSG00000107130	Neuroimmune response	0.6604	0.7118	0.0514
RAD52	ENSG00000002016	Oxidative stress	0.8128	0.7118	-0.101
VRK2	ENSG00000028116	Oxidative stress	0.6404	0.7124	0.072
PAK2	ENSG00000180370	Apoptosis	0.8217	0.7125	-0.1092
OCLN	ENSG00000197822	Blood-brain barrier	0.8226	0.7125	-0.1101
ALOX5	ENSG00000012779	Oxidative stress	0	0.7126	0.7126
GRM4	ENSG00000124493	Neuroimmune response	0.6809	0.7127	0.0318
TAC4	ENSG00000176358	Neuroimmune response	0	0.7128	0.7128
NDUFA4L2	ENSG00000185633	Oxidative stress	0.7711	0.7133	-0.0578
SLC28A2	ENSG00000137860	Neuroimmune response	0.6821	0.7135	0.0314
ZNF205	ENSG00000122386	Apoptosis	0.6597	0.7136	0.0539
NET1	ENSG00000173848	Oxidative stress	0.9141	0.7136	-0.2005
SYT6	ENSG00000134207	Regulation of neurotransmitter	0.8718	0.7145	-0.1573
FBXL16	ENSG00000127585	Protein homeostasis	0.583	0.715	0.132
HLA-A	ENSG00000206503	Neuroimmune response	0.7606	0.7154	-0.0452
PRKCH	ENSG00000027075	Neuroimmune response	0.743	0.7155	-0.0275
MSRA	ENSG00000175806	Oxidative stress	0.666	0.7156	0.0496
AMN1	ENSG00000151743	Protein homeostasis	0.7896	0.7158	-0.0738
MELK	ENSG00000165304	Oxidative stress	0	0.7161	0.7161
BBS7	ENSG00000138686	Protein homeostasis	0.8255	0.7163	-0.1092
NCF1	ENSG00000158517	Oxidative stress	0.843	0.7168	-0.1262
PRKCD	ENSG00000163932	Oxidative stress	0	0.7168	0.7168
ARG2	ENSG00000081181	Cell aging	0.6866	0.717	0.0304
FEM1C	ENSG00000145780	cGAS-STING response	0.8433	0.7174	-0.1259
KEAP1	ENSG00000079999	Oxidative stress	0.8554	0.7175	-0.1379
RMND5A	ENSG00000153561	Protein homeostasis	0.9111	0.7177	-0.1934
CDK6	ENSG00000105810	cGAS-STING response	0.7841	0.7178	-0.0663
NDUFA13	ENSG00000186010	Oxidative stress	0.7333	0.7184	-0.0149
STK24	ENSG00000102572	Oxidative stress	0.7608	0.7189	-0.0419
SLC4A8	ENSG00000050438	Neuroimmune response	0.8068	0.719	-0.0878
BMF	ENSG00000104081	Apoptosis	0.8199	0.7191	-0.1008
ERC2	ENSG00000187672	Neuroimmune response	0	0.72	0.72
DDIT3	ENSG00000175197	cGAS-STING response	0.5978	0.7206	0.1228
VPS33B	ENSG00000184056	Protein homeostasis	0.7824	0.7206	-0.0618
IL18BP	ENSG00000137496	cGAS-STING response	0.8712	0.721	-0.1502
EYA2	ENSG00000064655	Apoptosis	0.9461	0.7216	-0.2245
PPP1R15B	ENSG00000158615	Oxidative stress	0.8819	0.7222	-0.1597
AIFM2	ENSG00000042286	Apoptosis	0.6185	0.7229	0.1044
TBX2	ENSG00000121068	Cell aging	0	0.7229	0.7229
AIF1	ENSG00000204472	Oxidative stress	0	0.7229	0.7229
LSR	ENSG00000105699	Blood-brain barrier	0.8629	0.7229	-0.14
BAK1	ENSG00000030110	Apoptosis	0.8255	0.7232	-0.1023
TRPM2	ENSG00000142185	Oxidative stress	0.784	0.7233	-0.0607
FCGR2A	ENSG00000143226	Neuroimmune response	0.7262	0.7234	-0.0028
NLRC5	ENSG00000140853	Neuroimmune response	0.6592	0.7235	0.0643
ECT2	ENSG00000114346	Oxidative stress	0.639	0.7236	0.0846
TNFAIP1	ENSG00000109079	Protein homeostasis	0.8476	0.7239	-0.1237
CREB3L4	ENSG00000143578	Oxidative stress	0.8649	0.724	-0.1409
ETV5	ENSG00000244405	Oxidative stress	0.7172	0.7241	0.0069
RNF144A	ENSG00000151692	Protein homeostasis	0.7008	0.7242	0.0234
LAMA2	ENSG00000196569	Blood-brain barrier	0.8968	0.7247	-0.1721
RHOB	ENSG00000143878	Oxidative stress	0.8653	0.7251	-0.1402
PRKCI	ENSG00000163558	Neuroimmune response	0.8044	0.7258	-0.0786
FBXW7	ENSG00000109670	Oxidative stress	0.8244	0.7262	-0.0982
STX3	ENSG00000166900	Neuroimmune response	0.8205	0.7268	-0.0937
VMP1	ENSG00000062716	Protein homeostasis	0.7827	0.7268	-0.0559
CHMP2B	ENSG00000083937	Protein homeostasis	0.6565	0.7269	0.0704
LMNA	ENSG00000160789	Apoptosis	0.8092	0.7272	-0.082
GCLC	ENSG00000001084	Apoptosis	0.897	0.7277	-0.1693
TIGAR	ENSG00000078237	Protein homeostasis	0.654	0.7277	0.0737
SLC7A11	ENSG00000151012	cGAS-STING response	0.9191	0.7278	-0.1913
HSPA5	ENSG00000044574	cGAS-STING response	0.7079	0.7281	0.0202
XBP1	ENSG00000100219	cGAS-STING response	0	0.7284	0.7284
PLEKHM1	ENSG00000225190	Protein homeostasis	0.8474	0.7285	-0.1189
FZD5	ENSG00000163251	cGAS-STING response	0.753	0.7286	-0.0244
SOX10	ENSG00000100146	Neuroimmune response	0.7881	0.7288	-0.0593
PSMA2	ENSG00000106588	Protein homeostasis	0.8171	0.7294	-0.0877
SYNJ1	ENSG00000159082	Neuroimmune response	0	0.7301	0.7301
ULK3	ENSG00000140474	Protein homeostasis	0.8593	0.7302	-0.1291
SLC6A16	ENSG00000063127	Neuroimmune response	0.8552	0.7306	-0.1246
RPS3	ENSG00000149273	Oxidative stress	0.8639	0.7306	-0.1333
HLA-DRB5	ENSG00000198502	Neuroimmune response	0.7224	0.731	0.0086
H2AX	ENSG00000188486	Cell aging	0.781	0.7311	-0.0499
ZFAND2B	ENSG00000158552	Protein homeostasis	0.8105	0.7313	-0.0792
ARHGEF2	ENSG00000116584	Regulation of neurotransmitter	0.6914	0.7315	0.0401
PRR5L	ENSG00000135362	Oxidative stress	0.7891	0.732	-0.0571
CLDN5	ENSG00000184113	Blood-brain barrier	0.8569	0.7321	-0.1248
RAP1A	ENSG00000116473	Neuroimmune response	0.7186	0.7322	0.0136
ITGB1	ENSG00000150093	Neuroimmune response	0.7786	0.7322	-0.0464
TYROBP	ENSG00000011600	Neuroimmune response	0.6513	0.7327	0.0814
CSNK2A2	ENSG00000070770	Oxidative stress	0.8801	0.7329	-0.1472
DMAC2	ENSG00000105341	Protein homeostasis	0.733	0.733	0
DERL2	ENSG00000072849	Oxidative stress	0.7045	0.7332	0.0287
TTC23L	ENSG00000205838	Oxidative stress	0.6071	0.7332	0.1261
CD34	ENSG00000174059	Regulation of neurotransmitter	0.8411	0.7335	-0.1076
IFIT2	ENSG00000119922	cGAS-STING response	0.7739	0.7339	-0.04
MAPK7	ENSG00000166484	Oxidative stress	0.6065	0.7339	0.1274
LPCAT3	ENSG00000111684	Oxidative stress	0.6705	0.7341	0.0636
ARIH2	ENSG00000177479	Protein homeostasis	0.8329	0.7348	-0.0981
DAB2	ENSG00000153071	Protein homeostasis	0.8654	0.7351	-0.1303
RNF217	ENSG00000146373	cGAS-STING response	0.86	0.7353	-0.1247
MIF	ENSG00000240972	Cell aging	0	0.7357	0.7357
CHMP6	ENSG00000176108	Protein homeostasis	0.8042	0.7358	-0.0684
FEM1B	ENSG00000169018	Protein homeostasis	0.8419	0.7358	-0.1061
NR4A3	ENSG00000119508	cGAS-STING response	0	0.7361	0.7361
WDFY3	ENSG00000163625	cGAS-STING response	0.851	0.7361	-0.1149
MANF	ENSG00000145050	Oxidative stress	0.6614	0.7361	0.0747
RAB23	ENSG00000112210	Protein homeostasis	0.8206	0.7364	-0.0842
NDUFA7	ENSG00000267855	Oxidative stress	0	0.7366	0.7366
TRIB3	ENSG00000101255	Oxidative stress	0	0.7369	0.7369
MOAP1	ENSG00000165943	Apoptosis	0	0.7371	0.7371
SNX6	ENSG00000129515	Protein homeostasis	0.7294	0.7371	0.0077
NUAK1	ENSG00000074590	Cell aging	0.8681	0.7371	-0.131
G6PD	ENSG00000160211	Oxidative stress	0.8792	0.7372	-0.142
NPC1	ENSG00000141458	Protein homeostasis	0.7345	0.7379	0.0034
WWTR1	ENSG00000018408	Protein homeostasis	0.7444	0.7381	-0.0063
ATG12	ENSG00000145782	Protein homeostasis	0.8233	0.7383	-0.085
SLC30A10	ENSG00000196660	Cell aging	0.7649	0.7383	-0.0266
MCTS1	ENSG00000232119	Neuroimmune response	0.8236	0.7386	-0.085
PCNA	ENSG00000132646	Oxidative stress	0.8724	0.7386	-0.1338
SLC22A3	ENSG00000146477	Regulation of neurotransmitter	0.8514	0.7389	-0.1125
TXK	ENSG00000074966	Neuroimmune response	0	0.7395	0.7395
PRODH	ENSG00000100033	Oxidative stress	0.9094	0.7397	-0.1697
HFE	ENSG00000010704	Protein homeostasis	0.6935	0.74	0.0465
SH3GLB1	ENSG00000097033	Protein homeostasis	0.8057	0.7403	-0.0654
JUN	ENSG00000177606	Apoptosis	0.6877	0.7405	0.0528
GABRA2	ENSG00000151834	Neuroimmune response	0.8123	0.7411	-0.0712
RASGRF1	ENSG00000058335	Oxidative stress	0.8732	0.7411	-0.1321
PARP16	ENSG00000138617	Oxidative stress	0.672	0.7412	0.0692
CPEB2	ENSG00000137449	cGAS-STING response	0.8236	0.7414	-0.0822
STXBP3	ENSG00000116266	Neuroimmune response	0.7275	0.7414	0.0139
PACS2	ENSG00000179364	Protein homeostasis	0.792	0.742	-0.05
AUP1	ENSG00000115307	Protein homeostasis	0.8832	0.742	-0.1412
SIAH1	ENSG00000196470	Protein homeostasis	0.8204	0.7421	-0.0783
SYT15	ENSG00000204176	cGAS-STING response	0.8517	0.7425	-0.1092
CTBP2	ENSG00000175029	Neuroimmune response	0.9189	0.7425	-0.1764
HSP90B1	ENSG00000166598	Oxidative stress	0.7762	0.7426	-0.0336
NSMCE2	ENSG00000156831	Cell aging	0.8746	0.7427	-0.1319
GPM6B	ENSG00000046653	Neuroimmune response	0.8215	0.7429	-0.0786
SUSD4	ENSG00000143502	Neuroimmune response	0.6937	0.7432	0.0495
ABCD1	ENSG00000101986	Oxidative stress	0.8358	0.7432	-0.0926
FOXO3	ENSG00000118689	cGAS-STING response	0.8893	0.7433	-0.146
NFE2L2	ENSG00000116044	Oxidative stress	0.8665	0.7433	-0.1232
VPS4A	ENSG00000132612	Protein homeostasis	0.8756	0.7434	-0.1322
TRIM3	ENSG00000110171	Protein homeostasis	0.7636	0.7434	-0.0202
SELENOK	ENSG00000113811	Oxidative stress	0.8394	0.7439	-0.0955
RAB10	ENSG00000084733	Regulation of neurotransmitter	0.859	0.7442	-0.1148
WDR93	ENSG00000140527	Oxidative stress	0.7094	0.7442	0.0348
ANKZF1	ENSG00000163516	Oxidative stress	0.8115	0.7454	-0.0661
CCDC47	ENSG00000108588	Oxidative stress	0.8679	0.7455	-0.1224
KLHL3	ENSG00000146021	Protein homeostasis	0.8245	0.7456	-0.0789
FGFR2	ENSG00000066468	Regulation of neurotransmitter	0.6942	0.7459	0.0517
PID1	ENSG00000153823	Oxidative stress	0	0.7462	0.7462
SLC29A1	ENSG00000112759	Neuroimmune response	0.8537	0.7468	-0.1069
KCTD5	ENSG00000167977	Protein homeostasis	0.8021	0.7471	-0.055
FBXL12	ENSG00000127452	Protein homeostasis	0.8877	0.7473	-0.1404
UFM1	ENSG00000120686	Oxidative stress	0.7418	0.7475	0.0057
ATG3	ENSG00000144848	Apoptosis	0.7956	0.7476	-0.048
SKI	ENSG00000157933	Neuroimmune response	0.8723	0.7477	-0.1246
DHFR	ENSG00000228716	Oxidative stress	0.7434	0.7477	0.0043
DICER1	ENSG00000100697	cGAS-STING response	0.8295	0.7483	-0.0812
FBLN5	ENSG00000140092	Oxidative stress	0	0.7483	0.7483
SVIP	ENSG00000198168	Oxidative stress	0.8085	0.7483	-0.0602
CLEC16A	ENSG00000038532	Protein homeostasis	0.8203	0.7484	-0.0719
GNAI3	ENSG00000065135	Protein homeostasis	0.8669	0.7485	-0.1184
MAPK11	ENSG00000185386	Cell aging	0.7925	0.7487	-0.0438
CNP	ENSG00000173786	Oxidative stress	0.7212	0.7488	0.0276
SLC1A6	ENSG00000105143	Neuroimmune response	0.7914	0.7489	-0.0425
RIMS2	ENSG00000176406	Neuroimmune response	0.7037	0.7491	0.0454
TLR6	ENSG00000174130	Oxidative stress	0.7975	0.7491	-0.0484
BAG2	ENSG00000112208	Protein homeostasis	0.6668	0.7495	0.0827
FBXL3	ENSG00000005812	Protein homeostasis	0.814	0.7497	-0.0643
BCL2	ENSG00000171791	Apoptosis	0.8959	0.7498	-0.1461
YBX1	ENSG00000065978	Cell aging	0.7754	0.7499	-0.0255
CDKN1B	ENSG00000111276	Cell aging	0.8446	0.7501	-0.0945
DLC1	ENSG00000164741	Apoptosis	0.8777	0.7503	-0.1274
HDAC10	ENSG00000100429	Protein homeostasis	0.8074	0.7504	-0.057
TRIT1	ENSG00000043514	Oxidative stress	0.8157	0.7507	-0.065
PPFIA2	ENSG00000139220	Neuroimmune response	0.6064	0.751	0.1446
ERP44	ENSG00000023318	Oxidative stress	0.8986	0.7513	-0.1473
ANAPC5	ENSG00000089053	Protein homeostasis	0.8205	0.7515	-0.069
PLEKHA1	ENSG00000107679	Oxidative stress	0.7649	0.7517	-0.0132
STYX	ENSG00000198252	Protein homeostasis	0.7457	0.7519	0.0062
SLC12A2	ENSG00000064651	Blood-brain barrier	0.6682	0.752	0.0838
MCTP1	ENSG00000175471	Neuroimmune response	0.855	0.7521	-0.1029
CERS2	ENSG00000143418	Neuroimmune response	0.7687	0.7522	-0.0165
ATG16L1	ENSG00000085978	Protein homeostasis	0.8638	0.7522	-0.1116
CBFA2T3	ENSG00000129993	Protein homeostasis	0.7571	0.7523	-0.0048
SCAMP5	ENSG00000198794	Oxidative stress	0.6609	0.753	0.0921
JAK2	ENSG00000096968	cGAS-STING response	0.894	0.7533	-0.1407
GPR37	ENSG00000170775	Regulation of neurotransmitter	0.7713	0.7533	-0.018
DERL3	ENSG00000099958	Oxidative stress	0.8851	0.7535	-0.1316
SEPTIN4	ENSG00000108387	Neuroimmune response	0.8184	0.7536	-0.0648
DNAJB2	ENSG00000135924	Oxidative stress	0.804	0.7538	-0.0502
NDUFAB1	ENSG00000004779	Oxidative stress	0.6281	0.7541	0.126
PRKD1	ENSG00000184304	cGAS-STING response	0.8421	0.7544	-0.0877
CCNF	ENSG00000162063	Protein homeostasis	0.7556	0.7544	-0.0012
FBXO22	ENSG00000167196	Protein homeostasis	0.8518	0.7547	-0.0971
RNF19A	ENSG00000034677	Protein homeostasis	0.9076	0.7547	-0.1529
FBXO4	ENSG00000151876	Protein homeostasis	0.9005	0.7549	-0.1456
NLRP1	ENSG00000091592	Neuroimmune response	0.8377	0.755	-0.0827
SIRT1	ENSG00000096717	Oxidative stress	0.8694	0.7553	-0.1141
DCAF12	ENSG00000198876	Protein homeostasis	0.7231	0.7554	0.0323
CORO1A	ENSG00000102879	Regulation of neurotransmitter	0.6176	0.7556	0.138
RCN3	ENSG00000142552	Oxidative stress	0.7289	0.7556	0.0267
TNFRSF14	ENSG00000157873	Neuroimmune response	0	0.7558	0.7558
SYNPO2	ENSG00000172403	Protein homeostasis	0.7295	0.7565	0.027
PSMD1	ENSG00000173692	Protein homeostasis	0.8031	0.7568	-0.0463
RACK1	ENSG00000204628	Oxidative stress	0.8527	0.7568	-0.0959
KLHL15	ENSG00000174010	Protein homeostasis	0.8104	0.757	-0.0534
FBXL15	ENSG00000107872	Protein homeostasis	0.6446	0.7571	0.1125
MAP3K7	ENSG00000135341	Protein homeostasis	0.8179	0.7572	-0.0607
RASGRF2	ENSG00000113319	Oxidative stress	0.7085	0.7573	0.0488
SPOP	ENSG00000121067	Protein homeostasis	0.8957	0.7574	-0.1383
UGGT1	ENSG00000136731	cGAS-STING response	0.8437	0.7577	-0.086
SNCA	ENSG00000145335	Regulation of neurotransmitter	0	0.7577	0.7577
LANCL1	ENSG00000115365	Oxidative stress	0.7493	0.7578	0.0085
NFATC4	ENSG00000100968	Regulation of neurotransmitter	0	0.7581	0.7581
LRTOMT	ENSG00000184154	Regulation of neurotransmitter	0.8994	0.7581	-0.1413
RIMS1	ENSG00000079841	Neuroimmune response	0.6387	0.7586	0.1199
MT3	ENSG00000087250	Oxidative stress	0.8484	0.7589	-0.0895
MBTPS2	ENSG00000012174	cGAS-STING response	0.7311	0.7593	0.0282
ABL1	ENSG00000097007	Oxidative stress	0.8192	0.7595	-0.0597
WDR45	ENSG00000196998	Protein homeostasis	0.7611	0.7597	-0.0014
UFL1	ENSG00000014123	Oxidative stress	0.8552	0.76	-0.0952
MAPK8	ENSG00000107643	Apoptosis	0.7804	0.7601	-0.0203
HAX1	ENSG00000143575	Oxidative stress	0.752	0.7601	0.0081
STPG1	ENSG00000001460	Apoptosis	0.8332	0.7602	-0.073
VPS33A	ENSG00000139719	Protein homeostasis	0.7931	0.7603	-0.0328
IL6ST	ENSG00000134352	Regulation of neurotransmitter	0.8379	0.7609	-0.077
VPS25	ENSG00000131475	Protein homeostasis	0.8914	0.761	-0.1304
RYK	ENSG00000163785	Regulation of neurotransmitter	0.8726	0.7614	-0.1112
IKBKG	ENSG00000269335	cGAS-STING response	0.853	0.7616	-0.0914
BAIAP3	ENSG00000007516	Neuroimmune response	0.873	0.7619	-0.1111
UVRAG	ENSG00000198382	Protein homeostasis	0.8695	0.762	-0.1075
COX7A1	ENSG00000161281	Oxidative stress	0.7879	0.7623	-0.0256
PRRT2	ENSG00000167371	Neuroimmune response	0.8516	0.7625	-0.0891
ASCC2	ENSG00000100325	Protein homeostasis	0.8789	0.7626	-0.1163
TRIM13	ENSG00000204977	Oxidative stress	0.8389	0.763	-0.0759
BACE1	ENSG00000186318	Neuroimmune response	0.7228	0.7633	0.0405
BAG6	ENSG00000204463	Protein homeostasis	0.7843	0.764	-0.0203
DESI1	ENSG00000100418	Protein homeostasis	0.8682	0.7643	-0.1039
LIN7A	ENSG00000111052	Neuroimmune response	0.6747	0.7645	0.0898
ATP6V0E2	ENSG00000171130	Protein homeostasis	0.6802	0.7646	0.0844
LTN1	ENSG00000198862	Protein homeostasis	0.8496	0.7646	-0.085
CNR1	ENSG00000118432	Regulation of neurotransmitter	0.7958	0.7647	-0.0311
KBTBD7	ENSG00000120696	Protein homeostasis	0.8855	0.7651	-0.1204
ASCC3	ENSG00000112249	Protein homeostasis	0.8764	0.7653	-0.1111
CREB3L2	ENSG00000182158	Oxidative stress	0.8921	0.7653	-0.1268
MED1	ENSG00000125686	cGAS-STING response	0.9206	0.7656	-0.155
PCBP2	ENSG00000197111	Neuroimmune response	0.8327	0.7656	-0.0671
ATXN3	ENSG00000066427	Protein homeostasis	0.8159	0.7656	-0.0503
PARP14	ENSG00000173193	cGAS-STING response	0.8484	0.7657	-0.0827
PTPN11	ENSG00000179295	Oxidative stress	0.7877	0.7657	-0.022
ERLIN2	ENSG00000147475	Oxidative stress	0.8437	0.7667	-0.077
FBXO27	ENSG00000161243	Oxidative stress	0.778	0.7674	-0.0106
ATG13	ENSG00000175224	Protein homeostasis	0.8852	0.7675	-0.1177
ZFYVE1	ENSG00000165861	Protein homeostasis	0.8923	0.7676	-0.1247
OGT	ENSG00000147162	Protein homeostasis	0.8821	0.7676	-0.1145
ITCH	ENSG00000078747	Protein homeostasis	0.8667	0.7679	-0.0988
OAS1	ENSG00000089127	cGAS-STING response	0.8193	0.768	-0.0513
ADCK1	ENSG00000063761	Oxidative stress	0.6852	0.768	0.0828
NUMBL	ENSG00000105245	Regulation of neurotransmitter	0	0.7682	0.7682
FBXO38	ENSG00000145868	Protein homeostasis	0.8446	0.7684	-0.0762
NHLRC3	ENSG00000188811	Protein homeostasis	0.8079	0.7689	-0.039
ABCC8	ENSG00000006071	Neuroimmune response	0.7771	0.7693	-0.0078
EEF1A1	ENSG00000156508	Protein homeostasis	0.8742	0.7693	-0.1049
CXCL12	ENSG00000107562	Regulation of neurotransmitter	0	0.7694	0.7694
PRKAA2	ENSG00000162409	Oxidative stress	0.835	0.7694	-0.0656
PSEN1	ENSG00000080815	Neuroimmune response	0.8137	0.7695	-0.0442
CLPP	ENSG00000125656	Protein homeostasis	0.8343	0.7695	-0.0648
FBXL6	ENSG00000182325	Protein homeostasis	0.7292	0.7697	0.0405
RFFL	ENSG00000092871	Protein homeostasis	0.7803	0.7697	-0.0106
BRSK1	ENSG00000160469	Neuroimmune response	0.759	0.7698	0.0108
SLC29A4	ENSG00000164638	Regulation of neurotransmitter	0.6411	0.7699	0.1288
UBXN11	ENSG00000158062	Protein homeostasis	0.8861	0.7707	-0.1154
UFD1	ENSG00000070010	Protein homeostasis	0.7498	0.7714	0.0216
TBC1D5	ENSG00000131374	Protein homeostasis	0.8418	0.7715	-0.0703
EP300	ENSG00000100393	Oxidative stress	0.893	0.7715	-0.1215
BID	ENSG00000015475	Apoptosis	0.914	0.7717	-0.1423
PIP5K1C	ENSG00000186111	Neuroimmune response	0.767	0.7718	0.0048
EIF3G	ENSG00000130811	Neuroimmune response	0.9171	0.7719	-0.1452
RBX1	ENSG00000100387	Protein homeostasis	0.7851	0.7721	-0.013
MDM2	ENSG00000135679	cGAS-STING response	0.847	0.7722	-0.0748
C4A	ENSG00000244731	Neuroimmune response	0.8132	0.7723	-0.0409
KAT6A	ENSG00000083168	Cell aging	0.8635	0.7724	-0.0911
PYROXD1	ENSG00000121350	Oxidative stress	0.7947	0.7724	-0.0223
SLC6A9	ENSG00000196517	Neuroimmune response	0.8629	0.7726	-0.0903
CDK5RAP3	ENSG00000108465	Oxidative stress	0.7444	0.7726	0.0282
HES1	ENSG00000114315	Neuroimmune response	0.653	0.7727	0.1197
FEZ1	ENSG00000149557	Protein homeostasis	0.8084	0.773	-0.0354
ATM	ENSG00000149311	Cell aging	0.8682	0.773	-0.0952
BIRC2	ENSG00000110330	cGAS-STING response	0.7929	0.7733	-0.0196
LGALS8	ENSG00000116977	Protein homeostasis	0.8158	0.7734	-0.0424
VPS4B	ENSG00000119541	Protein homeostasis	0.7754	0.7734	-0.002
PPFIA3	ENSG00000177380	Neuroimmune response	0.659	0.7735	0.1145
RNF126	ENSG00000070423	Protein homeostasis	0.8672	0.7739	-0.0933
AKT3	ENSG00000117020	cGAS-STING response	0.9008	0.7744	-0.1264
EIF3D	ENSG00000100353	Neuroimmune response	0.8745	0.7744	-0.1001
STUB1	ENSG00000103266	Protein homeostasis	0.7181	0.7746	0.0565
ZMPSTE24	ENSG00000084073	Cell aging	0.8934	0.7747	-0.1187
PIP4K2C	ENSG00000166908	Protein homeostasis	0.8464	0.7748	-0.0716
USP36	ENSG00000055483	Protein homeostasis	0.8635	0.7749	-0.0886
TPM1	ENSG00000140416	Oxidative stress	0.8404	0.7749	-0.0655
TJP1	ENSG00000104067	cGAS-STING response	0.8736	0.775	-0.0986
GPER1	ENSG00000164850	Neuroimmune response	0.7052	0.7751	0.0699
HSP90AB1	ENSG00000096384	Neuroimmune response	0.6462	0.7752	0.129
KCTD17	ENSG00000100379	Protein homeostasis	0.7898	0.7752	-0.0146
USP19	ENSG00000172046	Oxidative stress	0.8466	0.7752	-0.0714
REST	ENSG00000084093	Oxidative stress	0.8569	0.7753	-0.0816
ULK2	ENSG00000083290	Protein homeostasis	0.8114	0.7755	-0.0359
PRDX5	ENSG00000126432	Oxidative stress	0.7124	0.7755	0.0631
FIS1	ENSG00000214253	Apoptosis	0.7357	0.7756	0.0399
ICA1	ENSG00000003147	Neuroimmune response	0.7454	0.7758	0.0304
GSKIP	ENSG00000100744	Oxidative stress	0.8072	0.7762	-0.031
YOD1	ENSG00000180667	Oxidative stress	0.6799	0.7762	0.0963
CHFR	ENSG00000072609	Protein homeostasis	0.8908	0.7764	-0.1144
NDUFV3	ENSG00000160194	Oxidative stress	0.8567	0.777	-0.0797
DNAJC3	ENSG00000102580	Oxidative stress	0.8103	0.777	-0.0333
C4B	ENSG00000224389	Neuroimmune response	0.8181	0.7771	-0.041
RNF144B	ENSG00000137393	Protein homeostasis	0	0.7771	0.7771
PNPLA8	ENSG00000135241	Oxidative stress	0.8971	0.7771	-0.12
SMC6	ENSG00000163029	Cell aging	0.8839	0.7774	-0.1065
HSF1	ENSG00000185122	Oxidative stress	0.7864	0.7774	-0.009
CRK	ENSG00000167193	Oxidative stress	0.8047	0.7774	-0.0273
FEZ2	ENSG00000171055	Protein homeostasis	0.8312	0.7775	-0.0537
BAX	ENSG00000087088	Apoptosis	0.8596	0.7782	-0.0814
FBXO2	ENSG00000116661	Oxidative stress	0	0.7782	0.7782
NOL3	ENSG00000140939	Apoptosis	0.8485	0.7785	-0.07
GABARAPL1	ENSG00000139112	Protein homeostasis	0.6236	0.7791	0.1555
FHIT	ENSG00000189283	Protein homeostasis	0.8906	0.7791	-0.1115
PSMD7	ENSG00000103035	Protein homeostasis	0.8508	0.7791	-0.0717
NFE2L1	ENSG00000082641	Oxidative stress	0.7861	0.7793	-0.0068
DBH	ENSG00000123454	Regulation of neurotransmitter	0	0.7796	0.7796
PSMD14	ENSG00000115233	Protein homeostasis	0.7855	0.7797	-0.0058
CD55	ENSG00000196352	Neuroimmune response	0.6501	0.78	0.1299
SLC2A4	ENSG00000181856	Regulation of neurotransmitter	0.6168	0.78	0.1632
PIAS1	ENSG00000033800	Protein homeostasis	0.8641	0.78	-0.0841
RNF185	ENSG00000138942	Protein homeostasis	0.7466	0.7801	0.0335
PDGFRA	ENSG00000134853	Oxidative stress	0.8756	0.7801	-0.0955
WDR45B	ENSG00000141580	Protein homeostasis	0.8703	0.7803	-0.09
BAD	ENSG00000002330	Apoptosis	0.8309	0.7806	-0.0503
ATP6V1A	ENSG00000114573	Protein homeostasis	0.6313	0.7806	0.1493
CEBPA	ENSG00000245848	Protein homeostasis	0.6129	0.7813	0.1684
FBXO6	ENSG00000116663	Oxidative stress	0.8422	0.7813	-0.0609
WDR35	ENSG00000118965	Apoptosis	0.9037	0.7815	-0.1222
DTNBP1	ENSG00000047579	Regulation of neurotransmitter	0.7036	0.7816	0.078
SELENON	ENSG00000162430	Oxidative stress	0.922	0.7816	-0.1404
BNIP3L	ENSG00000104765	Apoptosis	0.7871	0.7817	-0.0054
GGCT	ENSG00000006625	Apoptosis	0	0.7818	0.7818
CDC23	ENSG00000094880	Protein homeostasis	0.8248	0.7818	-0.043
TMEM161A	ENSG00000064545	Oxidative stress	0.7142	0.7819	0.0677
GIPC1	ENSG00000123159	Neuroimmune response	0.8729	0.782	-0.0909
SMARCC1	ENSG00000173473	Protein homeostasis	0.8324	0.782	-0.0504
ACTB	ENSG00000075624	Blood-brain barrier	0.8333	0.7825	-0.0508
TTBK1	ENSG00000146216	Neuroimmune response	0.7892	0.7826	-0.0066
NUMB	ENSG00000133961	cGAS-STING response	0.8852	0.783	-0.1022
CLOCK	ENSG00000134852	Protein homeostasis	0.8454	0.783	-0.0624
HECW2	ENSG00000138411	Protein homeostasis	0.8149	0.7831	-0.0318
HMGA1	ENSG00000137309	Cell aging	0.8981	0.7836	-0.1145
VPS41	ENSG00000006715	Protein homeostasis	0.798	0.7839	-0.0141
CAPN1	ENSG00000014216	Protein homeostasis	0.8632	0.784	-0.0792
RETREG1	ENSG00000154153	Protein homeostasis	0.692	0.7841	0.0921
HDAC1	ENSG00000116478	Oxidative stress	0.8636	0.7843	-0.0793
EPM2A	ENSG00000112425	Protein homeostasis	0.793	0.7844	-0.0086
TAZ	ENSG00000102125	Protein homeostasis	0.8353	0.7848	-0.0505
RAB33B	ENSG00000172007	Protein homeostasis	0.759	0.7849	0.0259
EIF2D	ENSG00000143486	Neuroimmune response	0.82	0.785	-0.035
RNFT1	ENSG00000189050	Oxidative stress	0	0.7852	0.7852
SMC5	ENSG00000198887	Cell aging	0.8356	0.7854	-0.0502
MAP1LC3B2	ENSG00000258102	Protein homeostasis	0.7805	0.7858	0.0053
TP53INP2	ENSG00000078804	Protein homeostasis	0.6663	0.7859	0.1196
CUL4A	ENSG00000139842	Protein homeostasis	0.8772	0.786	-0.0912
RPUSD4	ENSG00000165526	Oxidative stress	0.8414	0.786	-0.0554
CTTN	ENSG00000085733	Oxidative stress	0.8133	0.7861	-0.0272
CLPB	ENSG00000162129	Neuroimmune response	0.8172	0.7866	-0.0306
CHMP2A	ENSG00000130724	Protein homeostasis	0.8373	0.7869	-0.0504
ANAPC7	ENSG00000196510	Protein homeostasis	0.8042	0.787	-0.0172
P4HB	ENSG00000185624	Oxidative stress	0.8309	0.787	-0.0439
RNF19B	ENSG00000116514	cGAS-STING response	0.779	0.7871	0.0081
UBXN2B	ENSG00000215114	Protein homeostasis	0.822	0.7871	-0.0349
TLR4	ENSG00000136869	Oxidative stress	0.9338	0.7873	-0.1465
SETX	ENSG00000107290	cGAS-STING response	0.8374	0.7877	-0.0497
MPC2	ENSG00000143158	Regulation of neurotransmitter	0.8063	0.7877	-0.0186
FBXO48	ENSG00000204923	Protein homeostasis	0.734	0.7877	0.0537
BFAR	ENSG00000103429	Oxidative stress	0.8657	0.7879	-0.0778
KCNJ10	ENSG00000177807	Neuroimmune response	0.8716	0.7882	-0.0834
DMD	ENSG00000198947	cGAS-STING response	0.8955	0.7884	-0.1071
IRAK1	ENSG00000184216	Neuroimmune response	0.8597	0.7884	-0.0713
STAU1	ENSG00000124214	Oxidative stress	0.884	0.7884	-0.0956
SGTA	ENSG00000104969	Oxidative stress	0.7725	0.7884	0.0159
TRPV1	ENSG00000196689	Blood-brain barrier	0.7835	0.7886	0.0051
CD2AP	ENSG00000198087	cGAS-STING response	0.884	0.7887	-0.0953
ATG101	ENSG00000123395	Protein homeostasis	0	0.7888	0.7888
TMUB2	ENSG00000168591	Oxidative stress	0.8488	0.7888	-0.06
ZDHHC11	ENSG00000188818	Neuroimmune response	0.7834	0.789	0.0056
HSPB8	ENSG00000152137	Protein homeostasis	0.8391	0.7891	-0.05
NDUFS4	ENSG00000164258	Oxidative stress	0.8667	0.7891	-0.0776
ARMC8	ENSG00000114098	Protein homeostasis	0.8568	0.7892	-0.0676
IL13RA1	ENSG00000131724	Regulation of neurotransmitter	0.6684	0.7893	0.1209
ARL6IP5	ENSG00000144746	Oxidative stress	0.8195	0.7893	-0.0302
YPEL3	ENSG00000090238	Cell aging	0.8679	0.7896	-0.0783
WDR81	ENSG00000167716	Protein homeostasis	0.8983	0.7897	-0.1086
IRF7	ENSG00000185507	cGAS-STING response	0.7862	0.7898	0.0036
EIF3A	ENSG00000107581	Neuroimmune response	0.8674	0.7899	-0.0775
CREB1	ENSG00000118260	Neuroimmune response	0.8816	0.79	-0.0916
UGGT2	ENSG00000102595	Protein homeostasis	0.8227	0.79	-0.0327
ADRB2	ENSG00000169252	Regulation of neurotransmitter	0.6693	0.7901	0.1208
ATP6V1H	ENSG00000047249	Protein homeostasis	0.6929	0.7902	0.0973
MAP3K3	ENSG00000198909	Cell aging	0.7948	0.7903	-0.0045
DYNLT1	ENSG00000146425	Oxidative stress	0.8931	0.7903	-0.1028
MUL1	ENSG00000090432	Apoptosis	0.6425	0.7907	0.1482
RNF5	ENSG00000204308	Protein homeostasis	0.8573	0.7908	-0.0665
FBXL7	ENSG00000183580	Protein homeostasis	0.8784	0.7909	-0.0875
LIMS1	ENSG00000169756	cGAS-STING response	0.8379	0.7911	-0.0468
CX3CR1	ENSG00000168329	Neuroimmune response	0.6586	0.7913	0.1327
ATP6V1B2	ENSG00000147416	Protein homeostasis	0	0.7915	0.7915
PIK3R1	ENSG00000145675	Oxidative stress	0.8935	0.7915	-0.102
ERN1	ENSG00000178607	cGAS-STING response	0.8296	0.7916	-0.038
PHB	ENSG00000167085	Neuroimmune response	0.7447	0.7916	0.0469
DAO	ENSG00000110887	Regulation of neurotransmitter	0	0.7916	0.7916
GIT1	ENSG00000108262	Neuroimmune response	0.8203	0.7919	-0.0284
USP25	ENSG00000155313	Oxidative stress	0.9044	0.7919	-0.1125
RCHY1	ENSG00000163743	Protein homeostasis	0.8573	0.792	-0.0653
NEMF	ENSG00000165525	Protein homeostasis	0.9048	0.7921	-0.1127
DNAJB12	ENSG00000148719	Protein homeostasis	0.8821	0.7921	-0.09
UBR2	ENSG00000024048	Protein homeostasis	0.8939	0.7922	-0.1017
KCTD13	ENSG00000174943	Protein homeostasis	0.8679	0.7924	-0.0755
WIPI2	ENSG00000157954	Protein homeostasis	0.8855	0.7925	-0.093
BLOC1S2	ENSG00000196072	Apoptosis	0.6435	0.793	0.1495
DNAJB9	ENSG00000128590	Oxidative stress	0.7948	0.793	-0.0018
FZD3	ENSG00000104290	Apoptosis	0.8372	0.7931	-0.0441
HECTD1	ENSG00000092148	Protein homeostasis	0.8845	0.7931	-0.0914
ARNT	ENSG00000143437	Oxidative stress	0.8564	0.7931	-0.0633
EPAS1	ENSG00000116016	cGAS-STING response	0.8625	0.7934	-0.0691
VPS13C	ENSG00000129003	Oxidative stress	0.829	0.7934	-0.0356
PPP5C	ENSG00000011485	Oxidative stress	0.7972	0.7935	-0.0037
ERLEC1	ENSG00000068912	Oxidative stress	0.7581	0.7936	0.0355
RNF103	ENSG00000239305	Oxidative stress	0.764	0.7938	0.0298
UBE2G1	ENSG00000132388	Protein homeostasis	0.8448	0.7943	-0.0505
KIDINS220	ENSG00000134313	cGAS-STING response	0.8751	0.7944	-0.0807
RBCK1	ENSG00000125826	Protein homeostasis	0.8868	0.7944	-0.0924
HECTD3	ENSG00000126107	Protein homeostasis	0.8243	0.7949	-0.0294
NBR1	ENSG00000188554	Protein homeostasis	0.881	0.7951	-0.0859
MAP2K4	ENSG00000065559	Cell aging	0.6731	0.7951	0.122
FOXRED1	ENSG00000110074	Oxidative stress	0.7823	0.7951	0.0128
HCFC1	ENSG00000172534	Neuroimmune response	0.8653	0.7953	-0.07
GPX1	ENSG00000233276	Apoptosis	0.693	0.7954	0.1024
TMX1	ENSG00000139921	Oxidative stress	0.9018	0.7955	-0.1063
ECE1	ENSG00000117298	Neuroimmune response	0.8841	0.7956	-0.0885
ZC3H12A	ENSG00000163874	Oxidative stress	0.7744	0.7956	0.0212
TRIM28	ENSG00000130726	Regulation of neurotransmitter	0.8705	0.7957	-0.0748
SCFD1	ENSG00000092108	Protein homeostasis	0.8828	0.7957	-0.0871
JAM2	ENSG00000154721	Blood-brain barrier	0.9608	0.7959	-0.1649
FLOT1	ENSG00000137312	Neuroimmune response	0.6985	0.796	0.0975
ATP6V0A2	ENSG00000185344	cGAS-STING response	0.8435	0.7961	-0.0474
ATP6V1D	ENSG00000100554	Protein homeostasis	0.693	0.7961	0.1031
VIPAS39	ENSG00000151445	Protein homeostasis	0.8707	0.7961	-0.0746
SPSB4	ENSG00000175093	Protein homeostasis	0.7892	0.7962	0.007
ATG14	ENSG00000126775	Protein homeostasis	0.8474	0.7966	-0.0508
ZNF277	ENSG00000198839	Oxidative stress	0.7846	0.7967	0.0121
CHD6	ENSG00000124177	Oxidative stress	0.8697	0.7969	-0.0728
CHUK	ENSG00000213341	cGAS-STING response	0.8986	0.797	-0.1016
HERPUD2	ENSG00000122557	Oxidative stress	0.9336	0.797	-0.1366
TIMM50	ENSG00000105197	Apoptosis	0.7389	0.7972	0.0583
SMG1	ENSG00000157106	Protein homeostasis	0.8476	0.7973	-0.0503
COX7A2	ENSG00000112695	Oxidative stress	0.693	0.7975	0.1045
TBK1	ENSG00000183735	cGAS-STING response	0.9003	0.7976	-0.1027
TRPC4AP	ENSG00000100991	Protein homeostasis	0.8268	0.7977	-0.0291
KDM6B	ENSG00000132510	Oxidative stress	0.8441	0.7977	-0.0464
MGAT3	ENSG00000128268	Oxidative stress	0.8515	0.7978	-0.0537
SREBF1	ENSG00000072310	Oxidative stress	0.7248	0.7979	0.0731
SRPX	ENSG00000101955	Oxidative stress	0.8472	0.7979	-0.0493
GCH1	ENSG00000131979	cGAS-STING response	0	0.798	0.798
BECN1	ENSG00000126581	Oxidative stress	0.8543	0.798	-0.0563
MYD88	ENSG00000172936	cGAS-STING response	0.7461	0.7981	0.052
GABARAP	ENSG00000170296	Protein homeostasis	0.6745	0.7981	0.1236
PARP1	ENSG00000143799	Oxidative stress	0.7812	0.7982	0.017
SRC	ENSG00000197122	Oxidative stress	0.8267	0.7982	-0.0285
NAPA	ENSG00000105402	Neuroimmune response	0.7723	0.7985	0.0262
SMURF1	ENSG00000198742	Protein homeostasis	0.9106	0.799	-0.1116
EIF2B5	ENSG00000145191	Oxidative stress	0.8174	0.799	-0.0184
AREL1	ENSG00000119682	cGAS-STING response	0.8572	0.7991	-0.0581
NDUFA4	ENSG00000189043	Oxidative stress	0.7878	0.7992	0.0114
CAMLG	ENSG00000164615	Protein homeostasis	0.7798	0.7995	0.0197
SERP2	ENSG00000151778	Oxidative stress	0.8568	0.7997	-0.0571
AIFM1	ENSG00000156709	Oxidative stress	0.871	0.7998	-0.0712
EDEM1	ENSG00000134109	Oxidative stress	0.8717	0.7998	-0.0719
SLC29A2	ENSG00000174669	Neuroimmune response	0.7357	0.7999	0.0642
VPS13D	ENSG00000048707	cGAS-STING response	0.8544	0.8	-0.0544
GRIN2A	ENSG00000183454	Regulation of neurotransmitter	0.7896	0.8	0.0104
RNF216	ENSG00000011275	Protein homeostasis	0.8714	0.8	-0.0714
CERS1	ENSG00000223802	Protein homeostasis	0.8348	0.8004	-0.0344
BAG5	ENSG00000166170	Oxidative stress	0.8509	0.8005	-0.0504
SPOPL	ENSG00000144228	Protein homeostasis	0.8196	0.8006	-0.019
AGAP3	ENSG00000133612	Oxidative stress	0.7714	0.8006	0.0292
OGFR	ENSG00000060491	Neuroimmune response	0.7921	0.8007	0.0086
HDAC2	ENSG00000196591	Oxidative stress	0.8366	0.8007	-0.0359
ATG5	ENSG00000057663	Protein homeostasis	0.8757	0.8008	-0.0749
CD59	ENSG00000085063	Neuroimmune response	0.8256	0.8009	-0.0247
TGFB2	ENSG00000092969	Regulation of neurotransmitter	0.9164	0.8011	-0.1153
NRBP2	ENSG00000185189	Protein homeostasis	0.844	0.8012	-0.0428
NDUFS3	ENSG00000213619	Oxidative stress	0.8184	0.8012	-0.0172
BNIP3	ENSG00000176171	Apoptosis	0.8397	0.8013	-0.0384
ACAA2	ENSG00000167315	Apoptosis	0.9291	0.8015	-0.1276
SMCR8	ENSG00000176994	Protein homeostasis	0.8954	0.8015	-0.0939
SKP1	ENSG00000113558	Protein homeostasis	0.861	0.8015	-0.0595
ZNF580	ENSG00000213015	Oxidative stress	0.9166	0.8015	-0.1151
FBXO44	ENSG00000132879	Oxidative stress	0.644	0.8015	0.1575
MTM1	ENSG00000171100	Protein homeostasis	0.8446	0.8017	-0.0429
WRN	ENSG00000165392	Cell aging	0.7948	0.8017	0.0069
PLCG2	ENSG00000197943	cGAS-STING response	0.7602	0.8018	0.0416
HSPA8	ENSG00000109971	Protein homeostasis	0.7078	0.802	0.0942
ANAPC1	ENSG00000153107	cGAS-STING response	0.8403	0.8021	-0.0382
ANKRD9	ENSG00000156381	Protein homeostasis	0.723	0.8021	0.0791
UBE2H	ENSG00000186591	Protein homeostasis	0.8473	0.8021	-0.0452
USP14	ENSG00000101557	Oxidative stress	0.7727	0.8021	0.0294
MTRNR2L8	ENSG00000255823	Apoptosis	0	0.8022	0.8022
ARRB1	ENSG00000137486	Protein homeostasis	0.7638	0.8024	0.0386
EIF3B	ENSG00000106263	Neuroimmune response	0.8732	0.8025	-0.0707
LEF1	ENSG00000138795	Regulation of neurotransmitter	0.7626	0.8027	0.0401
AKAP1	ENSG00000121057	Neuroimmune response	0.8554	0.803	-0.0524
UFC1	ENSG00000143222	Oxidative stress	0.8202	0.803	-0.0172
RAP1B	ENSG00000127314	Neuroimmune response	0.8598	0.8032	-0.0566
WAC	ENSG00000095787	Protein homeostasis	0.8349	0.8033	-0.0316
UBE4B	ENSG00000130939	Oxidative stress	0.8764	0.8033	-0.0731
PPIF	ENSG00000108179	Apoptosis	0.8106	0.8038	-0.0068
CALM1	ENSG00000198668	Neuroimmune response	0.8383	0.8039	-0.0344
CDC37	ENSG00000105401	Oxidative stress	0.8421	0.8042	-0.0379
PPIA	ENSG00000196262	Oxidative stress	0.7964	0.8043	0.0079
CSNK1D	ENSG00000141551	Protein homeostasis	0.8482	0.8044	-0.0438
TMEM74	ENSG00000164841	Protein homeostasis	0	0.8047	0.8047
ERCC6L2	ENSG00000182150	Oxidative stress	0.8586	0.8047	-0.0539
RHOT1	ENSG00000126858	Neuroimmune response	0.8577	0.8048	-0.0529
FBXO45	ENSG00000174013	Protein homeostasis	0.8917	0.8048	-0.0869
EHMT2	ENSG00000204371	Protein homeostasis	0.8845	0.8051	-0.0794
SNX14	ENSG00000135317	Protein homeostasis	0.8766	0.8051	-0.0715
VPS26B	ENSG00000151502	Protein homeostasis	0.9078	0.8051	-0.1027
FBXW5	ENSG00000159069	Protein homeostasis	0.8159	0.8052	-0.0107
TMEM67	ENSG00000164953	Oxidative stress	0.8342	0.8053	-0.0289
UBXN1	ENSG00000162191	Oxidative stress	0.8989	0.8053	-0.0936
ATP7A	ENSG00000165240	cGAS-STING response	0.6721	0.8057	0.1336
ILRUN	ENSG00000196821	Protein homeostasis	0.6768	0.8057	0.1289
NUP62	ENSG00000213024	Cell aging	0.8754	0.8057	-0.0697
WWP2	ENSG00000198373	Protein homeostasis	0.8593	0.8059	-0.0534
DNAJA3	ENSG00000103423	Cell aging	0.8765	0.806	-0.0705
TICAM1	ENSG00000127666	Neuroimmune response	0.8416	0.8061	-0.0355
RYBP	ENSG00000163602	Protein homeostasis	0.8613	0.8062	-0.0551
PYCR2	ENSG00000143811	Oxidative stress	0.6834	0.8062	0.1228
LIN7C	ENSG00000148943	Neuroimmune response	0.9146	0.8063	-0.1083
SYVN1	ENSG00000162298	Oxidative stress	0.8412	0.8065	-0.0347
CDK5RAP1	ENSG00000101391	Oxidative stress	0.8798	0.8066	-0.0732
RNF135	ENSG00000181481	Neuroimmune response	0.7203	0.8069	0.0866
MAPKAP1	ENSG00000119487	Oxidative stress	0.8978	0.8071	-0.0907
TARDBP	ENSG00000120948	Oxidative stress	0.8388	0.8071	-0.0317
FBXL5	ENSG00000118564	Protein homeostasis	0.8203	0.8072	-0.0131
RNF112	ENSG00000128482	Oxidative stress	0.6948	0.8072	0.1124
NDUFB8	ENSG00000166136	Oxidative stress	0.7479	0.8072	0.0593
LAMC1	ENSG00000135862	Blood-brain barrier	0.8085	0.808	-0.0005
UBE2D3	ENSG00000109332	Protein homeostasis	0.869	0.8081	-0.0609
DDX3X	ENSG00000215301	cGAS-STING response	0.8285	0.8082	-0.0203
SERINC3	ENSG00000132824	Oxidative stress	0.7307	0.8083	0.0776
THBS4	ENSG00000113296	Oxidative stress	0.8941	0.8084	-0.0857
RNFT2	ENSG00000135119	Oxidative stress	0.688	0.8085	0.1205
ZNF598	ENSG00000167962	Protein homeostasis	0.7883	0.8089	0.0206
EEF1E1	ENSG00000124802	Cell aging	0.7504	0.8089	0.0585
PDE8A	ENSG00000073417	Oxidative stress	0.8102	0.8089	-0.0013
NDUFB4	ENSG00000065518	Oxidative stress	0.786	0.8089	0.0229
COMT	ENSG00000093010	Regulation of neurotransmitter	0.884	0.809	-0.075
TMEM39A	ENSG00000176142	Protein homeostasis	0.8253	0.8091	-0.0162
FBXO31	ENSG00000103264	Protein homeostasis	0.6669	0.8091	0.1422
TMED2	ENSG00000086598	Oxidative stress	0.7981	0.8091	0.011
RNF10	ENSG00000022840	Neuroimmune response	0.886	0.8094	-0.0766
PRDX1	ENSG00000117450	Oxidative stress	0.8789	0.8096	-0.0693
SPTLC1	ENSG00000090054	Protein homeostasis	0.8619	0.8098	-0.0521
NDUFA12	ENSG00000184752	Oxidative stress	0.8079	0.8099	0.002
WNT5A	ENSG00000114251	Regulation of neurotransmitter	0.7351	0.81	0.0749
KLHDC3	ENSG00000124702	Protein homeostasis	0.7861	0.81	0.0239
COX7C	ENSG00000127184	Oxidative stress	0.7591	0.81	0.0509
NR1H2	ENSG00000131408	Neuroimmune response	0.8555	0.8101	-0.0454
ARNTL	ENSG00000133794	Oxidative stress	0.9471	0.8101	-0.137
ENDOG	ENSG00000167136	Oxidative stress	0.6381	0.8102	0.1721
NOD1	ENSG00000106100	Protein homeostasis	0.7484	0.8104	0.062
SOCS4	ENSG00000180008	Protein homeostasis	0.765	0.8107	0.0457
DNAJC10	ENSG00000077232	Oxidative stress	0.8712	0.8107	-0.0605
EXOC8	ENSG00000116903	Protein homeostasis	0.9085	0.8108	-0.0977
RNF34	ENSG00000170633	Protein homeostasis	0.9024	0.8109	-0.0915
TMEM33	ENSG00000109133	Oxidative stress	0.8349	0.8109	-0.024
NR1D1	ENSG00000126368	Neuroimmune response	0.8535	0.811	-0.0425
MORC3	ENSG00000159256	Cell aging	0.8584	0.811	-0.0474
TRIM2	ENSG00000109654	Protein homeostasis	0.841	0.8111	-0.0299
FUT8	ENSG00000033170	Oxidative stress	0.8718	0.8111	-0.0607
SLC1A1	ENSG00000106688	cGAS-STING response	0.7038	0.8115	0.1077
ZSWIM8	ENSG00000214655	Protein homeostasis	0.8747	0.8115	-0.0632
IDH2	ENSG00000182054	Neuroimmune response	0.9036	0.8117	-0.0919
PIK3R4	ENSG00000196455	cGAS-STING response	0.8968	0.8118	-0.085
ARAF	ENSG00000078061	Protein homeostasis	0.88	0.8119	-0.0681
TRIP4	ENSG00000103671	Protein homeostasis	0.8513	0.8119	-0.0394
FBXL19	ENSG00000099364	Protein homeostasis	0.7766	0.812	0.0354
TAF9	ENSG00000273841	Protein homeostasis	0.7849	0.8122	0.0273
ATG7	ENSG00000197548	Oxidative stress	0.7817	0.8123	0.0306
FAF1	ENSG00000185104	Protein homeostasis	0.7922	0.8124	0.0202
MAPK14	ENSG00000112062	Cell aging	0.8765	0.8124	-0.0641
VASH1	ENSG00000071246	Cell aging	0.698	0.8125	0.1145
CALR	ENSG00000179218	Oxidative stress	0.8136	0.8125	-0.0011
LIX1	ENSG00000145721	Protein homeostasis	0.8433	0.8126	-0.0307
C4BPA	ENSG00000123838	Neuroimmune response	0.765	0.8127	0.0477
SLC30A1	ENSG00000170385	Neuroimmune response	0.9193	0.8128	-0.1065
GSK3A	ENSG00000105723	Apoptosis	0.7533	0.8128	0.0595
FBXL4	ENSG00000112234	Protein homeostasis	0.8503	0.8132	-0.0371
RAD23A	ENSG00000179262	Protein homeostasis	0.812	0.8132	0.0012
ULK1	ENSG00000177169	Protein homeostasis	0.7716	0.8133	0.0417
PRKRA	ENSG00000180228	Oxidative stress	0.9042	0.8135	-0.0907
ATF6	ENSG00000118217	Oxidative stress	0.9044	0.8135	-0.0909
PLA2G6	ENSG00000184381	Apoptosis	0.852	0.8137	-0.0383
UBR3	ENSG00000144357	Protein homeostasis	0.8588	0.8137	-0.0451
ERLIN1	ENSG00000107566	Oxidative stress	0.7462	0.8138	0.0676
PINK1	ENSG00000158828	Regulation of neurotransmitter	0	0.814	0.814
ABCC1	ENSG00000103222	Oxidative stress	0.8681	0.814	-0.0541
USP7	ENSG00000187555	Protein homeostasis	0.842	0.8142	-0.0278
SOD1	ENSG00000142168	Oxidative stress	0.782	0.8142	0.0322
FAM8A1	ENSG00000137414	Oxidative stress	0.862	0.8142	-0.0478
MAN1B1	ENSG00000177239	Oxidative stress	0.6718	0.8143	0.1425
VTA1	ENSG00000009844	Protein homeostasis	0.7826	0.8144	0.0318
PNKD	ENSG00000127838	Regulation of neurotransmitter	0.806	0.8148	0.0088
BRSK2	ENSG00000174672	Oxidative stress	0.773	0.8148	0.0418
NDUFS2	ENSG00000158864	Oxidative stress	0.7507	0.815	0.0643
MNT	ENSG00000070444	Cell aging	0.84	0.8151	-0.0249
MTO1	ENSG00000135297	Oxidative stress	0.7878	0.8151	0.0273
IL33	ENSG00000137033	cGAS-STING response	0.6336	0.8153	0.1817
PPP2CB	ENSG00000104695	Apoptosis	0.8682	0.8155	-0.0527
CDK5R1	ENSG00000176749	Protein homeostasis	0.7251	0.8156	0.0905
CUL5	ENSG00000166266	Protein homeostasis	0.8372	0.8156	-0.0216
CREB3	ENSG00000107175	Oxidative stress	0.8448	0.8157	-0.0291
DNAJC5	ENSG00000101152	Neuroimmune response	0.649	0.8158	0.1668
RUBCN	ENSG00000145016	cGAS-STING response	0.8396	0.8159	-0.0237
EIF2AK2	ENSG00000055332	cGAS-STING response	0.8919	0.816	-0.0759
TRIM9	ENSG00000100505	Protein homeostasis	0.8209	0.816	-0.0049
HRAS	ENSG00000174775	Cell aging	0.7613	0.8161	0.0548
PAWR	ENSG00000177425	Oxidative stress	0.9507	0.8161	-0.1346
KLHDC10	ENSG00000128607	Protein homeostasis	0.7063	0.8162	0.1099
BMPR1A	ENSG00000107779	Cell aging	0.8547	0.8162	-0.0385
NPM1	ENSG00000181163	Cell aging	0.8363	0.8163	-0.02
PRELID1	ENSG00000169230	Apoptosis	0.8036	0.8164	0.0128
SYT17	ENSG00000103528	Regulation of neurotransmitter	0.5826	0.8164	0.2338
VCL	ENSG00000035403	Blood-brain barrier	0.8917	0.8164	-0.0753
IFIT1	ENSG00000185745	cGAS-STING response	0.8359	0.8168	-0.0191
OPTN	ENSG00000123240	cGAS-STING response	0	0.8169	0.8169
HEBP2	ENSG00000051620	Oxidative stress	0.7749	0.817	0.0421
KLHL22	ENSG00000099910	Protein homeostasis	0.8004	0.8171	0.0167
ADNP2	ENSG00000101544	Oxidative stress	0.8785	0.8171	-0.0614
HIP1R	ENSG00000130787	cGAS-STING response	0.8758	0.8172	-0.0586
ATAD3A	ENSG00000197785	Neuroimmune response	0.8621	0.8173	-0.0448
PUS1	ENSG00000177192	Oxidative stress	0.9025	0.8173	-0.0852
STAT3	ENSG00000168610	Oxidative stress	0.8146	0.8173	0.0027
MFF	ENSG00000168958	Apoptosis	0.835	0.8175	-0.0175
RNF187	ENSG00000168159	Protein homeostasis	0.7628	0.8175	0.0547
ZYG11B	ENSG00000162378	Protein homeostasis	0.7818	0.8175	0.0357
NDUFB1	ENSG00000183648	Oxidative stress	0.8065	0.8176	0.0111
TBL1X	ENSG00000101849	Protein homeostasis	0.9292	0.8177	-0.1115
APEX1	ENSG00000100823	Oxidative stress	0.7876	0.8177	0.0301
PDCD5	ENSG00000105185	Apoptosis	0.7827	0.8179	0.0352
TMUB1	ENSG00000164897	Oxidative stress	0.841	0.8181	-0.0229
ETS1	ENSG00000134954	cGAS-STING response	0.8197	0.8182	-0.0015
ATG4B	ENSG00000168397	Protein homeostasis	0.8299	0.8183	-0.0116
SMURF2	ENSG00000108854	Protein homeostasis	0.8499	0.8183	-0.0316
CDC34	ENSG00000099804	Protein homeostasis	0.785	0.8186	0.0336
ZKSCAN3	ENSG00000189298	Cell aging	0.9094	0.8186	-0.0908
SERP1	ENSG00000120742	Oxidative stress	0.8257	0.8186	-0.0071
PML	ENSG00000140464	cGAS-STING response	0.7928	0.8187	0.0259
FBXW4	ENSG00000107829	Protein homeostasis	0.8102	0.8188	0.0086
NRXN2	ENSG00000110076	Neuroimmune response	0.8297	0.8189	-0.0108
GCLM	ENSG00000023909	Apoptosis	0.7536	0.8189	0.0653
MAPK13	ENSG00000156711	Oxidative stress	0.8909	0.8189	-0.072
CLDN12	ENSG00000157224	Blood-brain barrier	0.7544	0.819	0.0646
FBXL14	ENSG00000171823	Protein homeostasis	0.8505	0.8192	-0.0313
APP	ENSG00000142192	Regulation of neurotransmitter	0.8122	0.8194	0.0072
VDAC1	ENSG00000213585	Protein homeostasis	0.708	0.8199	0.1119
ZMIZ1	ENSG00000108175	Cell aging	0.8827	0.8201	-0.0626
TMEM129	ENSG00000168936	Oxidative stress	0.8527	0.8201	-0.0326
CD46	ENSG00000117335	Neuroimmune response	0.8099	0.8202	0.0103
CSDE1	ENSG00000009307	Neuroimmune response	0.777	0.8202	0.0432
AMBRA1	ENSG00000110497	Protein homeostasis	0.8674	0.8203	-0.0471
ATP6V1C1	ENSG00000155097	Protein homeostasis	0.6209	0.8204	0.1995
PDCD10	ENSG00000114209	Oxidative stress	0.7925	0.8204	0.0279
GID8	ENSG00000101193	Protein homeostasis	0.8733	0.8208	-0.0525
NDUFS1	ENSG00000023228	Apoptosis	0.8329	0.8209	-0.012
COX6C	ENSG00000164919	Oxidative stress	0.7541	0.8209	0.0668
ANKIB1	ENSG00000001629	cGAS-STING response	0.876	0.821	-0.055
WFS1	ENSG00000109501	Oxidative stress	0.8956	0.8212	-0.0744
FXN	ENSG00000165060	Apoptosis	0.8003	0.8213	0.021
ANAPC11	ENSG00000141552	Protein homeostasis	0.7273	0.8214	0.0941
UBXN6	ENSG00000167671	Oxidative stress	0.7048	0.822	0.1172
DERL1	ENSG00000136986	Protein homeostasis	0	0.8221	0.8221
SOD3	ENSG00000109610	Oxidative stress	0.8316	0.8221	-0.0095
TAF1	ENSG00000147133	cGAS-STING response	0.8986	0.8222	-0.0764
HIF1A	ENSG00000100644	Oxidative stress	0.8676	0.8222	-0.0454
RHBDD2	ENSG00000005486	Oxidative stress	0.7025	0.8222	0.1197
USP13	ENSG00000058056	Oxidative stress	0.8301	0.8224	-0.0077
FYCO1	ENSG00000163820	Protein homeostasis	0.8112	0.8225	0.0113
RAD23B	ENSG00000119318	Protein homeostasis	0.862	0.8227	-0.0393
TP53INP1	ENSG00000164938	Oxidative stress	0.8412	0.8227	-0.0185
ATP6V0D1	ENSG00000159720	Protein homeostasis	0.5873	0.823	0.2357
SEL1L	ENSG00000071537	Oxidative stress	0.8123	0.8232	0.0109
PRKACA	ENSG00000072062	Protein homeostasis	0.7603	0.8233	0.063
ATR	ENSG00000175054	Cell aging	0.8688	0.8236	-0.0452
FBXO7	ENSG00000100225	Oxidative stress	0.7702	0.8237	0.0535
PREPL	ENSG00000138078	Neuroimmune response	0.7726	0.8238	0.0512
NDUFA9	ENSG00000139180	Oxidative stress	0.8426	0.8238	-0.0188
NRBF2	ENSG00000148572	Oxidative stress	0.9229	0.8238	-0.0991
PSMD6	ENSG00000163636	Protein homeostasis	0.7872	0.8242	0.037
TMBIM6	ENSG00000139644	Oxidative stress	0.8663	0.8242	-0.0421
STXBP5	ENSG00000164506	Neuroimmune response	0.7478	0.8243	0.0765
CRBN	ENSG00000113851	Protein homeostasis	0.8266	0.8243	-0.0023
EDEM3	ENSG00000116406	Oxidative stress	0.824	0.8243	0.0003
SNRNP70	ENSG00000104852	Protein homeostasis	0.7995	0.8245	0.025
ARRB2	ENSG00000141480	Apoptosis	0.6937	0.8246	0.1309
SORL1	ENSG00000137642	Regulation of neurotransmitter	0.8398	0.8246	-0.0152
PIK3CA	ENSG00000121879	Protein homeostasis	0.8866	0.8247	-0.0619
CD200	ENSG00000091972	Neuroimmune response	0.8158	0.8248	0.009
CUL3	ENSG00000036257	Protein homeostasis	0.8471	0.825	-0.0221
VCP	ENSG00000165280	Protein homeostasis	0.8017	0.825	0.0233
NDUFA10	ENSG00000130414	Oxidative stress	0.8367	0.8251	-0.0116
EIF2AK4	ENSG00000128829	Neuroimmune response	0.7907	0.8252	0.0345
RAB5A	ENSG00000144566	Neuroimmune response	0.8153	0.8253	0.01
UBXN8	ENSG00000104691	Oxidative stress	0.8496	0.8253	-0.0243
ERBB4	ENSG00000178568	Apoptosis	0.6916	0.8254	0.1338
MTA1	ENSG00000182979	Protein homeostasis	0.842	0.8254	-0.0166
VPS35	ENSG00000069329	Apoptosis	0.6672	0.8255	0.1583
ATG2A	ENSG00000110046	Protein homeostasis	0.851	0.8256	-0.0254
MEAK7	ENSG00000140950	Oxidative stress	0.8999	0.8257	-0.0742
UBXN4	ENSG00000144224	Oxidative stress	0.8647	0.8257	-0.039
AXL	ENSG00000167601	Oxidative stress	0.94	0.8258	-0.1142
C5	ENSG00000106804	Neuroimmune response	0.7591	0.8259	0.0668
CCAR2	ENSG00000158941	Apoptosis	0.823	0.8262	0.0032
SLC25A4	ENSG00000151729	Apoptosis	0.7817	0.8262	0.0445
UNC13B	ENSG00000198722	Neuroimmune response	0.9012	0.8263	-0.0749
EIF3F	ENSG00000175390	Neuroimmune response	0.8899	0.8264	-0.0635
TEX264	ENSG00000164081	Protein homeostasis	0.8015	0.8264	0.0249
NEK4	ENSG00000114904	Cell aging	0.8871	0.8268	-0.0603
PAFAH1B2	ENSG00000168092	Protein homeostasis	0.732	0.8269	0.0949
NDUFB2	ENSG00000090266	Oxidative stress	0.9241	0.827	-0.0971
FYN	ENSG00000010810	Oxidative stress	0.8963	0.8271	-0.0692
TSC1	ENSG00000165699	Oxidative stress	0.8881	0.8271	-0.061
RTL10	ENSG00000215012	Apoptosis	0.8119	0.8272	0.0153
LARP1	ENSG00000155506	Protein homeostasis	0.7676	0.8272	0.0596
NDUFS7	ENSG00000115286	Oxidative stress	0.6351	0.8275	0.1924
OS9	ENSG00000135506	Oxidative stress	0.8415	0.8275	-0.014
MAOA	ENSG00000189221	Regulation of neurotransmitter	0.8244	0.8276	0.0032
BLOC1S6	ENSG00000104164	Neuroimmune response	0.7891	0.8277	0.0386
CDC26	ENSG00000176386	Protein homeostasis	0.8601	0.8277	-0.0324
AMFR	ENSG00000159461	Oxidative stress	0.8447	0.8277	-0.017
SSB	ENSG00000138385	Neuroimmune response	0.849	0.8278	-0.0212
VTI1A	ENSG00000151532	Protein homeostasis	0.8676	0.8278	-0.0398
CHRM1	ENSG00000168539	Neuroimmune response	0.7564	0.828	0.0716
VPS16	ENSG00000215305	Protein homeostasis	0.8611	0.828	-0.0331
SUMO1	ENSG00000116030	Protein homeostasis	0.7861	0.828	0.0419
PSMC5	ENSG00000087191	Protein homeostasis	0.7674	0.8281	0.0607
PKD2	ENSG00000118762	Oxidative stress	0.8579	0.8281	-0.0298
MAPKAPK5	ENSG00000089022	Cell aging	0.9226	0.8285	-0.0941
GSR	ENSG00000104687	Oxidative stress	0.7982	0.8285	0.0303
COX5B	ENSG00000135940	Oxidative stress	0.8215	0.8285	0.007
NCK2	ENSG00000071051	Oxidative stress	0.8479	0.8287	-0.0192
STX17	ENSG00000136874	cGAS-STING response	0.89	0.8288	-0.0612
HDAC6	ENSG00000094631	Oxidative stress	0.8394	0.8289	-0.0105
SNAPIN	ENSG00000143553	Neuroimmune response	0.8029	0.829	0.0261
VPS28	ENSG00000160948	Protein homeostasis	0.8739	0.8294	-0.0445
NDUFB7	ENSG00000099795	Oxidative stress	0.8221	0.8294	0.0073
QRICH1	ENSG00000198218	Oxidative stress	0.8673	0.8294	-0.0379
EXOC7	ENSG00000182473	Protein homeostasis	0.8857	0.8295	-0.0562
HSPBP1	ENSG00000133265	Protein homeostasis	0.8023	0.8296	0.0273
UBQLN1	ENSG00000135018	Oxidative stress	0.8465	0.8297	-0.0168
GHITM	ENSG00000165678	Apoptosis	0.5802	0.8298	0.2496
GID4	ENSG00000141034	Protein homeostasis	0.8605	0.8298	-0.0307
COPS5	ENSG00000121022	Oxidative stress	0.8114	0.8298	0.0184
EEF2	ENSG00000167658	Oxidative stress	0.8451	0.8299	-0.0152
ACTG1	ENSG00000184009	Blood-brain barrier	0.7904	0.8306	0.0402
MAOB	ENSG00000069535	Regulation of neurotransmitter	0.8745	0.8307	-0.0438
SHFL	ENSG00000130813	cGAS-STING response	0.8619	0.831	-0.0309
DHX9	ENSG00000135829	Neuroimmune response	0.8718	0.831	-0.0408
TOR1A	ENSG00000136827	Regulation of neurotransmitter	0.836	0.831	-0.005
TLK2	ENSG00000146872	Protein homeostasis	0.9128	0.831	-0.0818
SFPQ	ENSG00000116560	Oxidative stress	0.9257	0.8311	-0.0946
RSL1D1	ENSG00000171490	cGAS-STING response	0.8669	0.8312	-0.0357
HLA-C	ENSG00000204525	Neuroimmune response	0.8474	0.8312	-0.0162
COX6A1	ENSG00000111775	Oxidative stress	0.665	0.8312	0.1662
VPS18	ENSG00000104142	Neuroimmune response	0.7306	0.8313	0.1007
NRXN1	ENSG00000179915	Neuroimmune response	0.7631	0.8315	0.0684
SESN3	ENSG00000149212	Protein homeostasis	0.9052	0.8315	-0.0737
DAPK1	ENSG00000196730	Oxidative stress	0.8706	0.8315	-0.0391
SPG7	ENSG00000197912	Oxidative stress	0.8577	0.8316	-0.0261
FBXO33	ENSG00000165355	Protein homeostasis	0.8004	0.8317	0.0313
FZR1	ENSG00000105325	Protein homeostasis	0.8633	0.8318	-0.0315
TOMM7	ENSG00000196683	Oxidative stress	0.8083	0.8318	0.0235
CDC16	ENSG00000130177	Protein homeostasis	0.733	0.8319	0.0989
UBE2B	ENSG00000119048	Protein homeostasis	0.8765	0.832	-0.0445
SRF	ENSG00000112658	Cell aging	0.7237	0.8321	0.1084
EIF4G1	ENSG00000114867	Oxidative stress	0.8363	0.8321	-0.0042
GORASP2	ENSG00000115806	Oxidative stress	0.8568	0.8322	-0.0246
SNX32	ENSG00000172803	Protein homeostasis	0.7156	0.8324	0.1168
SNF8	ENSG00000159210	Protein homeostasis	0.8272	0.8325	0.0053
UBE2V2	ENSG00000169139	Protein homeostasis	0.6989	0.8325	0.1336
SUPT5H	ENSG00000196235	Protein homeostasis	0.8548	0.8327	-0.0221
MPV17	ENSG00000115204	Oxidative stress	0.8192	0.8328	0.0136
IMPACT	ENSG00000154059	Oxidative stress	0.8527	0.8329	-0.0198
CSNK1E	ENSG00000213923	Protein homeostasis	0.8438	0.833	-0.0108
MARCHF6	ENSG00000145495	Oxidative stress	0.835	0.8331	-0.0019
ASIC1	ENSG00000110881	Neuroimmune response	0.8084	0.8333	0.0249
GNA12	ENSG00000146535	Protein homeostasis	0.8893	0.8336	-0.0557
CERT1	ENSG00000113163	cGAS-STING response	0.6919	0.8337	0.1418
SEC22B	ENSG00000265808	Protein homeostasis	0.8564	0.8337	-0.0227
MAPK10	ENSG00000109339	Cell aging	0.8098	0.8337	0.0239
SNAP47	ENSG00000143740	Neuroimmune response	0.8802	0.8343	-0.0459
APPBP2	ENSG00000062725	Protein homeostasis	0.8731	0.8343	-0.0388
UBQLN4	ENSG00000160803	Protein homeostasis	0.7906	0.8343	0.0437
UBE2W	ENSG00000104343	Protein homeostasis	0.768	0.8343	0.0663
RHEB	ENSG00000106615	Protein homeostasis	0.7629	0.8344	0.0715
PSMD2	ENSG00000175166	Protein homeostasis	0.7091	0.8348	0.1257
GSK3B	ENSG00000082701	Neuroimmune response	0.7377	0.8349	0.0972
USP5	ENSG00000111667	Protein homeostasis	0.7075	0.8349	0.1274
ZNF622	ENSG00000173545	Oxidative stress	0.7475	0.8351	0.0876
C9orf72	ENSG00000147894	Protein homeostasis	0.8743	0.8352	-0.0391
MGST1	ENSG00000008394	Oxidative stress	0.9198	0.8352	-0.0846
UBXN2A	ENSG00000173960	Protein homeostasis	0.6658	0.8356	0.1698
ADRA1A	ENSG00000120907	Neuroimmune response	0.9073	0.8358	-0.0715
MEF2C	ENSG00000081189	cGAS-STING response	0.8365	0.836	-0.0005
TMCO1	ENSG00000143183	Oxidative stress	0.8819	0.836	-0.0459
RNF14	ENSG00000013561	Protein homeostasis	0.7437	0.8362	0.0925
CASP3	ENSG00000164305	cGAS-STING response	0.8289	0.8363	0.0074
MAP2K7	ENSG00000076984	Cell aging	0.8471	0.8363	-0.0108
GPSM1	ENSG00000160360	Protein homeostasis	0.8692	0.8365	-0.0327
PDCD4	ENSG00000150593	Cell aging	0.8589	0.8366	-0.0223
LIG4	ENSG00000174405	Neuroimmune response	0.8444	0.8371	-0.0073
CSNK1A1	ENSG00000113712	Protein homeostasis	0.7809	0.8371	0.0562
WNK3	ENSG00000196632	Blood-brain barrier	0.6895	0.8372	0.1477
PRDX2	ENSG00000167815	Oxidative stress	0	0.8373	0.8373
PLAG1	ENSG00000181690	Neuroimmune response	0.8007	0.8376	0.0369
NUB1	ENSG00000013374	Protein homeostasis	0.7992	0.8377	0.0385
SREBF2	ENSG00000198911	Oxidative stress	0.8141	0.8379	0.0238
DOCK7	ENSG00000116641	Regulation of neurotransmitter	0.8943	0.8381	-0.0562
PDIA3	ENSG00000167004	Oxidative stress	0.7873	0.8381	0.0508
NUCKS1	ENSG00000069275	Neuroimmune response	0.8666	0.8382	-0.0284
NDUFA2	ENSG00000131495	Oxidative stress	0.7877	0.8384	0.0507
SLC25A5	ENSG00000005022	Apoptosis	0.7923	0.8385	0.0462
SCOC	ENSG00000153130	Protein homeostasis	0.64	0.8385	0.1985
TOPORS	ENSG00000197579	Protein homeostasis	0.8539	0.8387	-0.0152
PRKAA1	ENSG00000132356	Oxidative stress	0.7911	0.8388	0.0477
ERP29	ENSG00000089248	Oxidative stress	0.8589	0.8389	-0.02
PTPN1	ENSG00000196396	Oxidative stress	0.8042	0.839	0.0348
MGMT	ENSG00000170430	Oxidative stress	0.8754	0.8392	-0.0362
ERCC1	ENSG00000012061	Cell aging	0.8776	0.8393	-0.0383
BCL2L2	ENSG00000129473	Apoptosis	0.86	0.8394	-0.0206
ANAPC10	ENSG00000164162	Protein homeostasis	0.8819	0.8394	-0.0425
SLC35F6	ENSG00000213699	Apoptosis	0.8065	0.8397	0.0332
COX5A	ENSG00000178741	Oxidative stress	0.7792	0.8399	0.0607
HACE1	ENSG00000085382	Protein homeostasis	0.8709	0.8403	-0.0306
CAMKK2	ENSG00000110931	Oxidative stress	0.8643	0.8403	-0.024
RETREG3	ENSG00000141699	Protein homeostasis	0.8094	0.8404	0.031
TSC2	ENSG00000103197	Protein homeostasis	0.7717	0.8405	0.0688
UBE2G2	ENSG00000184787	Oxidative stress	0.8795	0.8405	-0.039
PPP1R9A	ENSG00000158528	Neuroimmune response	0.9158	0.8407	-0.0751
DAGLA	ENSG00000134780	Neuroimmune response	0.7451	0.8408	0.0957
CTNNB1	ENSG00000168036	Regulation of neurotransmitter	0.889	0.8408	-0.0482
NPLOC4	ENSG00000182446	Oxidative stress	0.8406	0.8408	0.0002
CTSA	ENSG00000064601	Protein homeostasis	0.8573	0.841	-0.0163
NOP53	ENSG00000105373	Protein homeostasis	0.8656	0.841	-0.0246
ROMO1	ENSG00000125995	Oxidative stress	0.785	0.841	0.056
DFFA	ENSG00000160049	Apoptosis	0.8628	0.8411	-0.0217
MAP1LC3B	ENSG00000140941	Protein homeostasis	0.7266	0.8411	0.1145
SNX5	ENSG00000089006	Protein homeostasis	0.8655	0.8411	-0.0244
ING2	ENSG00000168556	Cell aging	0.8461	0.8411	-0.005
ARIH1	ENSG00000166233	Protein homeostasis	0.8076	0.8414	0.0338
PRKDC	ENSG00000253729	cGAS-STING response	0.874	0.8415	-0.0325
SGTB	ENSG00000197860	Oxidative stress	0.7414	0.8417	0.1003
RAB7A	ENSG00000075785	Protein homeostasis	0.7838	0.8424	0.0586
TSG101	ENSG00000074319	Protein homeostasis	0.897	0.8424	-0.0546
UBA5	ENSG00000081307	Oxidative stress	0.787	0.8426	0.0556
MFSD8	ENSG00000164073	Protein homeostasis	0.8156	0.8427	0.0271
SCRIB	ENSG00000180900	Neuroimmune response	0.9172	0.8429	-0.0743
CNTFR	ENSG00000122756	Regulation of neurotransmitter	0.7838	0.8429	0.0591
MTOR	ENSG00000198793	Protein homeostasis	0.7764	0.8429	0.0665
NDUFB10	ENSG00000140990	Oxidative stress	0.7443	0.843	0.0987
TMEM14A	ENSG00000096092	Apoptosis	0	0.8432	0.8432
RHOT2	ENSG00000140983	Apoptosis	0.8605	0.8433	-0.0172
GPX4	ENSG00000167468	Apoptosis	0.7669	0.8433	0.0764
DNM1L	ENSG00000087470	Neuroimmune response	0.8168	0.8437	0.0269
NDUFS8	ENSG00000110717	Oxidative stress	0.8536	0.8439	-0.0097
CHMP4B	ENSG00000101421	Protein homeostasis	0.8329	0.8441	0.0112
NDUFB3	ENSG00000119013	Oxidative stress	0.7747	0.8442	0.0695
VPS26A	ENSG00000122958	Protein homeostasis	0.8224	0.8444	0.022
TMTC3	ENSG00000139324	Oxidative stress	0.7727	0.8445	0.0718
AKT1	ENSG00000142208	Apoptosis	0.8801	0.8447	-0.0354
SIRT6	ENSG00000077463	Protein homeostasis	0.7251	0.8449	0.1198
UBE2K	ENSG00000078140	Oxidative stress	0.7876	0.8449	0.0573
UBE4A	ENSG00000110344	cGAS-STING response	0.8458	0.845	-0.0008
FMR1	ENSG00000102081	cGAS-STING response	0.8668	0.8452	-0.0216
HTRA2	ENSG00000115317	Oxidative stress	0.6787	0.8452	0.1665
CD81	ENSG00000110651	Neuroimmune response	0.8693	0.8454	-0.0239
VTI1B	ENSG00000100568	Protein homeostasis	0.8542	0.8455	-0.0087
BCAP31	ENSG00000185825	Oxidative stress	0.6388	0.8455	0.2067
VAT1	ENSG00000108828	Oxidative stress	0	0.8457	0.8457
AQP11	ENSG00000178301	Oxidative stress	0.7188	0.8457	0.1269
VPS39	ENSG00000166887	Protein homeostasis	0.8307	0.8461	0.0154
MPV17L	ENSG00000156968	Apoptosis	0.8703	0.8463	-0.024
FBXW11	ENSG00000072803	Protein homeostasis	0.8347	0.8469	0.0122
NDUFC1	ENSG00000109390	Oxidative stress	0.8484	0.8471	-0.0013
TMEM41B	ENSG00000166471	Protein homeostasis	0.8328	0.8473	0.0145
RAPGEF1	ENSG00000107263	Regulation of neurotransmitter	0.8935	0.8474	-0.0461
PCNP	ENSG00000081154	Protein homeostasis	0.8693	0.8474	-0.0219
THEM4	ENSG00000159445	Apoptosis	0.8109	0.8475	0.0366
CLU	ENSG00000120885	Apoptosis	0.9226	0.8476	-0.075
RHBDD1	ENSG00000144468	Oxidative stress	0.8483	0.8476	-0.0007
UCHL5	ENSG00000116750	Protein homeostasis	0.8299	0.8477	0.0178
VAMP2	ENSG00000220205	Neuroimmune response	0.5827	0.8479	0.2652
STAM2	ENSG00000115145	Protein homeostasis	0.8786	0.8482	-0.0304
EXOC1	ENSG00000090989	Protein homeostasis	0.8496	0.8484	-0.0012
SEC16A	ENSG00000148396	Oxidative stress	0.8441	0.8484	0.0043
PRMT6	ENSG00000198890	Cell aging	0.7839	0.8485	0.0646
ALKBH7	ENSG00000125652	Oxidative stress	0.8291	0.8485	0.0194
PSMD10	ENSG00000101843	Apoptosis	0.8078	0.8486	0.0408
LIX1L	ENSG00000271601	Protein homeostasis	0.6775	0.8488	0.1713
POLDIP2	ENSG00000004142	Protein homeostasis	0.815	0.8488	0.0338
EIF3H	ENSG00000147677	Protein homeostasis	0.9178	0.8489	-0.0689
LRSAM1	ENSG00000148356	Protein homeostasis	0.8017	0.849	0.0473
ABCA7	ENSG00000064687	Oxidative stress	0.7356	0.8491	0.1135
FBXL18	ENSG00000155034	Protein homeostasis	0.7719	0.8493	0.0774
TRIB1	ENSG00000173334	Protein homeostasis	0.7622	0.8493	0.0871
NDUFB11	ENSG00000147123	Oxidative stress	0.7856	0.8493	0.0637
FBXW8	ENSG00000174989	Protein homeostasis	0.8728	0.8494	-0.0234
PPT1	ENSG00000131238	Neuroimmune response	0.8582	0.8495	-0.0087
TRAP1	ENSG00000126602	Oxidative stress	0.8219	0.8496	0.0277
FOXRED2	ENSG00000100350	Oxidative stress	0.8703	0.8496	-0.0207
DNAJB14	ENSG00000164031	Protein homeostasis	0.7943	0.8497	0.0554
PER2	ENSG00000132326	Neuroimmune response	0.8298	0.8502	0.0204
RNF121	ENSG00000137522	Oxidative stress	0.8285	0.8503	0.0218
VPS37C	ENSG00000167987	Protein homeostasis	0.6753	0.8504	0.1751
CHCHD10	ENSG00000250479	Apoptosis	0.6861	0.8505	0.1644
ATP6V1E1	ENSG00000131100	Protein homeostasis	0.8076	0.8505	0.0429
OMA1	ENSG00000162600	Oxidative stress	0.8662	0.8505	-0.0157
NDUFA11	ENSG00000174886	Oxidative stress	0.8595	0.8507	-0.0088
NDUFA1	ENSG00000125356	Oxidative stress	0.84	0.8509	0.0109
HTT	ENSG00000197386	cGAS-STING response	0.8355	0.851	0.0155
OPA1	ENSG00000198836	Apoptosis	0.7598	0.851	0.0912
ZER1	ENSG00000160445	Protein homeostasis	0.8371	0.851	0.0139
EIF3L	ENSG00000100129	Neuroimmune response	0.9224	0.8512	-0.0712
COX4I1	ENSG00000131143	Oxidative stress	0.7646	0.8512	0.0866
TBL1XR1	ENSG00000177565	Protein homeostasis	0.8965	0.8513	-0.0452
CAPNS1	ENSG00000126247	Protein homeostasis	0.6164	0.8516	0.2352
RALB	ENSG00000144118	Protein homeostasis	0.7202	0.8516	0.1314
CCS	ENSG00000173992	Oxidative stress	0.9134	0.8516	-0.0618
JKAMP	ENSG00000050130	Oxidative stress	0.7349	0.8516	0.1167
ATG9A	ENSG00000198925	Protein homeostasis	0.841	0.8517	0.0107
STT3B	ENSG00000163527	Oxidative stress	0.8394	0.8517	0.0123
DVL1	ENSG00000107404	Neuroimmune response	0.7973	0.8518	0.0545
SKP2	ENSG00000145604	Protein homeostasis	0.9095	0.8518	-0.0577
RAPGEF2	ENSG00000109756	cGAS-STING response	0.9194	0.8519	-0.0675
SIGMAR1	ENSG00000147955	Oxidative stress	0.9212	0.8519	-0.0693
RUBCNL	ENSG00000102445	Protein homeostasis	0.7417	0.8523	0.1106
ATP1A2	ENSG00000018625	Neuroimmune response	0.9184	0.8526	-0.0658
CUL1	ENSG00000055130	Protein homeostasis	0.8742	0.8526	-0.0216
SIRPA	ENSG00000198053	Oxidative stress	0.9099	0.8527	-0.0572
HGS	ENSG00000185359	Protein homeostasis	0.8314	0.8531	0.0217
VPS37A	ENSG00000155975	Protein homeostasis	0.8617	0.8531	-0.0086
UQCRC2	ENSG00000140740	Oxidative stress	0.8048	0.8531	0.0483
EGFR	ENSG00000146648	cGAS-STING response	0.8633	0.8532	-0.0101
NLGN1	ENSG00000169760	Neuroimmune response	0.865	0.8536	-0.0114
DNAJC18	ENSG00000170464	Protein homeostasis	0.8736	0.8537	-0.0199
QSOX1	ENSG00000116260	Protein homeostasis	0.8158	0.8539	0.0381
VPS36	ENSG00000136100	Protein homeostasis	0.7819	0.8539	0.072
GJA1	ENSG00000152661	cGAS-STING response	0.9551	0.8543	-0.1008
ADCY8	ENSG00000155897	Neuroimmune response	0.9391	0.8545	-0.0846
PSMB3	ENSG00000277791	Protein homeostasis	0.8466	0.8547	0.0081
OSER1	ENSG00000132823	Oxidative stress	0.8576	0.8547	-0.0029
SLC6A1	ENSG00000157103	Neuroimmune response	0.8845	0.8549	-0.0296
ATF2	ENSG00000115966	Apoptosis	0.7421	0.855	0.1129
CTC1	ENSG00000178971	Cell aging	0.8567	0.855	-0.0017
RNF180	ENSG00000164197	Protein homeostasis	0.8898	0.8551	-0.0347
ZDHHC6	ENSG00000023041	Oxidative stress	0.8705	0.8553	-0.0152
MTMR3	ENSG00000100330	Protein homeostasis	0.8315	0.8554	0.0239
MAP1LC3A	ENSG00000101460	Oxidative stress	0.6461	0.8554	0.2093
TRIM25	ENSG00000121060	cGAS-STING response	0.8261	0.8557	0.0296
STAM	ENSG00000136738	Protein homeostasis	0.7296	0.8557	0.1261
VAPB	ENSG00000124164	Oxidative stress	0.788	0.856	0.068
PSMB5	ENSG00000100804	Protein homeostasis	0.7469	0.8565	0.1096
FBXL20	ENSG00000108306	Neuroimmune response	0.8275	0.8566	0.0291
ECPAS	ENSG00000136813	cGAS-STING response	0.8124	0.8567	0.0443
EXOC4	ENSG00000131558	Protein homeostasis	0.781	0.8567	0.0757
AKNA	ENSG00000106948	Regulation of neurotransmitter	0.8513	0.8577	0.0064
NEDD4L	ENSG00000049759	Protein homeostasis	0.7564	0.8577	0.1013
NCK1	ENSG00000158092	Oxidative stress	0.8342	0.8577	0.0235
TMEM259	ENSG00000182087	Oxidative stress	0.8069	0.8577	0.0508
FER	ENSG00000151422	Oxidative stress	0.9218	0.8578	-0.064
VDAC2	ENSG00000165637	Apoptosis	0.7534	0.8579	0.1045
NOTCH1	ENSG00000148400	Neuroimmune response	0.8534	0.8584	0.005
EPG5	ENSG00000152223	Protein homeostasis	0.8382	0.8587	0.0205
SMPD3	ENSG00000103056	Oxidative stress	0.7539	0.859	0.1051
ATP6V1G1	ENSG00000136888	Protein homeostasis	0.5906	0.8593	0.2687
TBC1D25	ENSG00000068354	Protein homeostasis	0.7933	0.8593	0.066
FOXF2	ENSG00000137273	Protein homeostasis	0.7942	0.8598	0.0656
NDUFS6	ENSG00000145494	Oxidative stress	0.763	0.8598	0.0968
COX8A	ENSG00000176340	Oxidative stress	0.8177	0.86	0.0423
SYT11	ENSG00000132718	Regulation of neurotransmitter	0.8345	0.8601	0.0256
DDB1	ENSG00000167986	Protein homeostasis	0.8646	0.8601	-0.0045
NDUFV1	ENSG00000167792	Oxidative stress	0.6754	0.8601	0.1847
COX7A2L	ENSG00000115944	Oxidative stress	0.6482	0.8607	0.2125
ANAPC4	ENSG00000053900	Protein homeostasis	0.7645	0.8609	0.0964
CDC27	ENSG00000004897	Protein homeostasis	0.8465	0.8611	0.0146
WWP1	ENSG00000123124	Protein homeostasis	0.8321	0.8613	0.0292
ATP6V0B	ENSG00000117410	Protein homeostasis	0.7053	0.8614	0.1561
ELOB	ENSG00000103363	Protein homeostasis	0.7892	0.8616	0.0724
KLHDC2	ENSG00000165516	Protein homeostasis	0.8628	0.8616	-0.0012
ZNRF1	ENSG00000186187	Protein homeostasis	0.749	0.8617	0.1127
CHMP3	ENSG00000115561	Protein homeostasis	0.8959	0.8618	-0.0341
MAPK3	ENSG00000102882	Oxidative stress	0.7726	0.8625	0.0899
TECPR1	ENSG00000205356	Protein homeostasis	0.8139	0.8626	0.0487
LRRK2	ENSG00000188906	Neuroimmune response	0.8381	0.8627	0.0246
RMND5B	ENSG00000145916	Protein homeostasis	0.8995	0.8627	-0.0368
LONP1	ENSG00000196365	Oxidative stress	0.7863	0.8628	0.0765
SYT9	ENSG00000170743	Regulation of neurotransmitter	0.8887	0.8629	-0.0258
ARL8B	ENSG00000134108	Protein homeostasis	0.7971	0.8631	0.066
NSFL1C	ENSG00000088833	Protein homeostasis	0.7574	0.8631	0.1057
UQCRFS1	ENSG00000169021	Oxidative stress	0.8169	0.8631	0.0462
CSPG5	ENSG00000114646	Neuroimmune response	0.8557	0.8632	0.0075
PRKN	ENSG00000185345	Regulation of neurotransmitter	0.806	0.8632	0.0572
MAGI2	ENSG00000187391	Regulation of neurotransmitter	0.9096	0.8637	-0.0459
NONO	ENSG00000147140	Oxidative stress	0.8765	0.8637	-0.0128
GBA	ENSG00000177628	Regulation of neurotransmitter	0.625	0.8638	0.2388
SUMO2	ENSG00000188612	Protein homeostasis	0.9316	0.8638	-0.0678
GFAP	ENSG00000131095	Neuroimmune response	0.9115	0.8643	-0.0472
KLHL42	ENSG00000087448	Protein homeostasis	0.8869	0.8645	-0.0224
STX12	ENSG00000117758	Protein homeostasis	0.8051	0.8646	0.0595
ID2	ENSG00000115738	Cell aging	0.716	0.8646	0.1486
RAB3GAP2	ENSG00000118873	cGAS-STING response	0.75	0.8648	0.1148
FAF2	ENSG00000113194	Oxidative stress	0.8831	0.8649	-0.0182
ATP5IF1	ENSG00000130770	Apoptosis	0.7679	0.8654	0.0975
UBE2J2	ENSG00000160087	Oxidative stress	0.8187	0.8654	0.0467
PPP2R5C	ENSG00000078304	Protein homeostasis	0.8686	0.8655	-0.0031
CX3CL1	ENSG00000006210	cGAS-STING response	0.896	0.8657	-0.0303
CASK	ENSG00000147044	Neuroimmune response	0.9348	0.8658	-0.069
DDA1	ENSG00000130311	Protein homeostasis	0.7345	0.8659	0.1314
PSMD12	ENSG00000197170	Protein homeostasis	0	0.8665	0.8665
HSD17B10	ENSG00000072506	Oxidative stress	0.8142	0.8671	0.0529
HM13	ENSG00000101294	Oxidative stress	0.8444	0.8671	0.0227
CUL4B	ENSG00000158290	Protein homeostasis	0.9	0.8672	-0.0328
DAB2IP	ENSG00000136848	Oxidative stress	0.8206	0.8679	0.0473
NGLY1	ENSG00000151092	Protein homeostasis	0.8058	0.8683	0.0625
PIP4K2B	ENSG00000276293	Protein homeostasis	0.8385	0.8684	0.0299
BTRC	ENSG00000166167	Protein homeostasis	0.7889	0.8685	0.0796
TP53BP2	ENSG00000143514	cGAS-STING response	0.894	0.8686	-0.0254
BMP7	ENSG00000101144	Oxidative stress	0.759	0.8686	0.1096
SOX5	ENSG00000134532	Regulation of neurotransmitter	0.9086	0.869	-0.0396
ERO1A	ENSG00000197930	Oxidative stress	0.8302	0.869	0.0388
ATP6V0A1	ENSG00000033627	Protein homeostasis	0.7529	0.8693	0.1164
UBE3D	ENSG00000118420	Protein homeostasis	0.8314	0.8693	0.0379
NDUFB5	ENSG00000136521	Oxidative stress	0.7271	0.8695	0.1424
CANX	ENSG00000127022	cGAS-STING response	0.8089	0.8696	0.0607
PHF23	ENSG00000040633	Protein homeostasis	0.6589	0.8699	0.211
UBQLN2	ENSG00000188021	Oxidative stress	0.86	0.8703	0.0103
LONP2	ENSG00000102910	Protein homeostasis	0.9145	0.8704	-0.0441
KRAS	ENSG00000133703	Cell aging	0.8081	0.8704	0.0623
KBTBD6	ENSG00000165572	Protein homeostasis	0.814	0.8711	0.0571
NUDT2	ENSG00000164978	Oxidative stress	0.7822	0.8711	0.0889
NDUFA3	ENSG00000170906	Oxidative stress	0.8453	0.8715	0.0262
PDZD11	ENSG00000120509	Neuroimmune response	0.8105	0.8721	0.0616
PTEN	ENSG00000171862	Cell aging	0.8548	0.8721	0.0173
MAEA	ENSG00000090316	Protein homeostasis	0.769	0.8723	0.1033
NMT1	ENSG00000136448	Apoptosis	0.8559	0.8726	0.0167
HUWE1	ENSG00000086758	Oxidative stress	0.8273	0.8727	0.0454
PARK7	ENSG00000116288	Regulation of neurotransmitter	0.8531	0.873	0.0199
TERF2	ENSG00000132604	Cell aging	0.8665	0.8731	0.0066
STX19	ENSG00000178750	Neuroimmune response	0	0.8733	0.8733
ITPR1	ENSG00000150995	cGAS-STING response	0	0.8736	0.8736
NDUFA6	ENSG00000184983	Oxidative stress	0.8876	0.8737	-0.0139
RAB3GAP1	ENSG00000115839	Neuroimmune response	0.7368	0.8738	0.137
GPX7	ENSG00000116157	Oxidative stress	0.7496	0.8738	0.1242
TRMT5	ENSG00000126814	Oxidative stress	0.8949	0.8742	-0.0207
EI24	ENSG00000149547	Protein homeostasis	0.8667	0.8752	0.0085
ERCC8	ENSG00000049167	Protein homeostasis	0.8694	0.8754	0.006
UBE2A	ENSG00000077721	Protein homeostasis	0.7142	0.8754	0.1612
NTRK2	ENSG00000148053	Regulation of neurotransmitter	0.9155	0.8766	-0.0389
RAB1B	ENSG00000174903	Protein homeostasis	0.7442	0.8766	0.1324
PSMD4	ENSG00000159352	Protein homeostasis	0.7085	0.8768	0.1683
ATP2A2	ENSG00000174437	Neuroimmune response	0.853	0.8771	0.0241
PSMC6	ENSG00000100519	Oxidative stress	0.7807	0.8772	0.0965
UBE2J1	ENSG00000198833	Oxidative stress	0.793	0.8772	0.0842
VAMP7	ENSG00000124333	Protein homeostasis	0.6888	0.8776	0.1888
TBL2	ENSG00000106638	Oxidative stress	0.838	0.8777	0.0397
C1QBP	ENSG00000108561	Neuroimmune response	0.8006	0.8783	0.0777
SLC38A1	ENSG00000111371	cGAS-STING response	0.7663	0.8787	0.1124
UBE2S	ENSG00000108106	Protein homeostasis	0.7993	0.8792	0.0799
TRIB2	ENSG00000071575	Protein homeostasis	0.8932	0.8796	-0.0136
GLRX2	ENSG00000023572	Oxidative stress	0.8377	0.8798	0.0421
TBC1D24	ENSG00000162065	Oxidative stress	0.6636	0.8805	0.2169
DCAF11	ENSG00000100897	Protein homeostasis	0.8365	0.8806	0.0441
KCTD10	ENSG00000110906	Protein homeostasis	0.7306	0.8812	0.1506
MAPK9	ENSG00000050748	Oxidative stress	0.7436	0.8822	0.1386
P2RY1	ENSG00000169860	Neuroimmune response	0.9077	0.8824	-0.0253
GPR37L1	ENSG00000170075	Oxidative stress	0.9574	0.8826	-0.0748
KLHL20	ENSG00000076321	Protein homeostasis	0.9145	0.8827	-0.0318
MCOLN1	ENSG00000090674	Protein homeostasis	0.7385	0.883	0.1445
MAPK1	ENSG00000100030	Oxidative stress	0.8393	0.8839	0.0446
HYOU1	ENSG00000149428	Oxidative stress	0.7137	0.8852	0.1715
TACR3	ENSG00000169836	Regulation of neurotransmitter	0	0.8854	0.8854
CHCHD2	ENSG00000106153	Oxidative stress	0.8286	0.8855	0.0569
PSMF1	ENSG00000125818	Protein homeostasis	0.8132	0.8856	0.0724
LRP1	ENSG00000123384	Regulation of neurotransmitter	0.9136	0.8868	-0.0268
GAPDH	ENSG00000111640	Protein homeostasis	0.7395	0.8869	0.1474
NDUFA5	ENSG00000128609	Oxidative stress	0.7666	0.8873	0.1207
FBXO9	ENSG00000112146	Protein homeostasis	0.727	0.8882	0.1612
FICD	ENSG00000198855	cGAS-STING response	0.8703	0.8887	0.0184
SLC1A3	ENSG00000079215	cGAS-STING response	0.906	0.889	-0.017
N4BP1	ENSG00000102921	cGAS-STING response	0.8965	0.8896	-0.0069
FBXL17	ENSG00000145743	Protein homeostasis	0.9013	0.8896	-0.0117
GABARAPL2	ENSG00000034713	Protein homeostasis	0.8385	0.8917	0.0532
MBTPS1	ENSG00000140943	Oxidative stress	0.875	0.8917	0.0167
NDUFS5	ENSG00000168653	Oxidative stress	0.7915	0.8919	0.1004
FAM162A	ENSG00000114023	Apoptosis	0.7274	0.8926	0.1652
RAB1A	ENSG00000138069	Protein homeostasis	0.7607	0.8927	0.132
UBR1	ENSG00000159459	Protein homeostasis	0.7653	0.8933	0.128
ZFAND1	ENSG00000104231	Oxidative stress	0.8638	0.8934	0.0296
MAP2K6	ENSG00000108984	Cell aging	0.8234	0.8937	0.0703
TRMT61B	ENSG00000171103	Oxidative stress	0.7591	0.894	0.1349
STK25	ENSG00000115694	Oxidative stress	0.8305	0.8942	0.0637
PLD6	ENSG00000179598	Oxidative stress	0.5824	0.8942	0.3118
MAP3K5	ENSG00000197442	Oxidative stress	0.9061	0.8944	-0.0117
SULT1A3	ENSG00000261052	Regulation of neurotransmitter	0.7421	0.8949	0.1528
FBXL2	ENSG00000153558	Protein homeostasis	0.7824	0.8951	0.1127
PSMA5	ENSG00000143106	Protein homeostasis	0.7498	0.8954	0.1456
NEK6	ENSG00000119408	Cell aging	0.9319	0.8954	-0.0365
COP1	ENSG00000143207	Protein homeostasis	0.8388	0.8958	0.057
ABAT	ENSG00000183044	Regulation of neurotransmitter	0.813	0.8963	0.0833
DENR	ENSG00000139726	Neuroimmune response	0	0.897	0.897
EIF2S1	ENSG00000134001	Oxidative stress	0.8674	0.8975	0.0301
NDUFB6	ENSG00000165264	Oxidative stress	0.8698	0.8976	0.0278
PSMD8	ENSG00000099341	Protein homeostasis	0.7494	0.8985	0.1491
PLAA	ENSG00000137055	Protein homeostasis	0.7977	0.8988	0.1011
ATF6B	ENSG00000213676	Oxidative stress	0.7323	0.9003	0.168
PHB2	ENSG00000215021	Neuroimmune response	0.7819	0.9025	0.1206
STX1A	ENSG00000106089	Neuroimmune response	0	0.9043	0.9043
KCTD2	ENSG00000180901	Protein homeostasis	0.7763	0.9063	0.13
PDK2	ENSG00000005882	Oxidative stress	0.856	0.9065	0.0505
GRINA	ENSG00000178719	Oxidative stress	0.8475	0.9078	0.0603
TP53	ENSG00000141510	Apoptosis	0.8717	0.9102	0.0385
NDUFA8	ENSG00000119421	Oxidative stress	0.6996	0.9105	0.2109
CUL2	ENSG00000108094	Protein homeostasis	0.7675	0.9131	0.1456
RNF4	ENSG00000063978	Protein homeostasis	0.9187	0.9131	-0.0056
BRF2	ENSG00000104221	Oxidative stress	0	0.9148	0.9148
PRKCB	ENSG00000166501	Neuroimmune response	0.8628	0.9157	0.0529
MAP2K1	ENSG00000169032	Cell aging	0.7572	0.9171	0.1599
NDUFB9	ENSG00000147684	Oxidative stress	0.8325	0.9176	0.0851
VPS37D	ENSG00000176428	Protein homeostasis	0.614	0.9216	0.3076
SOX11	ENSG00000176887	Neuroimmune response	0.8816	0.9304	0.0488
NDUFC2	ENSG00000151366	Oxidative stress	0.7799	0.9304	0.1505
