# Supplementary material for: The Discovery of Phages in the Substantia Nigra and Its Implication for Parkinson’s Disease
Source: Research (Wash D C). 2025 Apr 30;8:0657. doi: 10.34133/research.0657 (PMC12041648; doi:10.34133/research.0657)
Supplement: Supplementary 1 — Figs. S1 to S14 Tables S1 to S10 [file research.0657.f1.zip › Supplemental table 6.xls]

## Sheet: Sheet2
Supplemental table 6. Correlation coefficients of gene expression between VPGs and Proteus phage VB_PmiS-Isfahan in the SN
Gene symbol of VPGs	Ensembl gene ID	Pathway	Correlation coefficient between VPGs and Proteus phage VB_PmiS-Isfahan in the SN of non-PD individuals	Correlation coefficient between VPGs and Proteus phage VB_PmiS-Isfahan in the SN of PD patients	△Correlation coefficient (PD - non PD)
NDUFB6	ENSG00000165264	Oxidative stress	0.8774	0.7699	-0.1075
COX8A	ENSG00000176340	Oxidative stress	0.7976	0.7553	-0.0423
TMEM14A	ENSG00000096092	Apoptosis	0.6245	0.7481	0.1236
MAP2K1	ENSG00000169032	Cell aging	0.7773	0.7401	-0.0372
IL12A	ENSG00000168811	cGAS-STING response	0	0.7383	0.7383
MCOLN1	ENSG00000090674	Protein homeostasis	0.7204	0.7338	0.0134
TACR1	ENSG00000115353	Neuroimmune response	0.7479	0.7299	-0.018
FCGR2A	ENSG00000143226	Neuroimmune response	0.67	0.7274	0.0574
NDUFA6	ENSG00000184983	Oxidative stress	0.8858	0.7252	-0.1606
CUL2	ENSG00000108094	Protein homeostasis	0.8241	0.7182	-0.1059
HEBP2	ENSG00000051620	Oxidative stress	0.8708	0.7167	-0.1541
TBC1D25	ENSG00000068354	Protein homeostasis	0.8397	0.7161	-0.1236
SHFL	ENSG00000130813	cGAS-STING response	0.8833	0.7101	-0.1732
PSMC6	ENSG00000100519	Oxidative stress	0.8325	0.7072	-0.1253
TMCO1	ENSG00000143183	Oxidative stress	0.9207	0.7044	-0.2163
COX6A1	ENSG00000111775	Oxidative stress	0.6445	0.7015	0.057
RUBCNL	ENSG00000102445	Protein homeostasis	0.8547	0.6995	-0.1552
SPSB4	ENSG00000175093	Protein homeostasis	0.8267	0.698	-0.1287
STX1A	ENSG00000106089	Neuroimmune response	0	0.6978	0.6978
PDCD5	ENSG00000105185	Apoptosis	0.8096	0.6975	-0.1121
TRIB2	ENSG00000071575	Protein homeostasis	0.9166	0.696	-0.2206
UFC1	ENSG00000143222	Oxidative stress	0.8241	0.6957	-0.1284
STAT6	ENSG00000166888	Oxidative stress	0.8002	0.6934	-0.1068
CHMP3	ENSG00000115561	Protein homeostasis	0.9074	0.6933	-0.2141
NDUFB4	ENSG00000065518	Oxidative stress	0.7648	0.693	-0.0718
COX7C	ENSG00000127184	Oxidative stress	0.7585	0.6922	-0.0663
NCF1	ENSG00000158517	Oxidative stress	0.8413	0.6914	-0.1499
VPS33B	ENSG00000184056	Protein homeostasis	0.7241	0.6909	-0.0332
NDUFB5	ENSG00000136521	Oxidative stress	0.8022	0.6896	-0.1126
OSER1	ENSG00000132823	Oxidative stress	0.8359	0.6877	-0.1482
SULT1A3	ENSG00000261052	Regulation of neurotransmitter	0.7266	0.6871	-0.0395
SLC18A3	ENSG00000187714	Neuroimmune response	0	0.6859	0.6859
SCOC	ENSG00000153130	Protein homeostasis	0.6816	0.6845	0.0029
FZD3	ENSG00000104290	Apoptosis	0.8935	0.6801	-0.2134
PRKAA2	ENSG00000162409	Oxidative stress	0.8808	0.6799	-0.2009
NDUFC2	ENSG00000151366	Oxidative stress	0.7394	0.6798	-0.0596
CHCHD2	ENSG00000106153	Oxidative stress	0.8232	0.6775	-0.1457
MTRNR2L4	ENSG00000232196	Apoptosis	0.9151	0.6757	-0.2394
ARRB2	ENSG00000141480	Apoptosis	0.7596	0.6749	-0.0847
TACR2	ENSG00000075073	Neuroimmune response	0	0.6738	0.6738
HSPA8	ENSG00000109971	Protein homeostasis	0.7622	0.6735	-0.0887
RCHY1	ENSG00000163743	Protein homeostasis	0.8772	0.6734	-0.2038
TOMM7	ENSG00000196683	Oxidative stress	0.7822	0.6734	-0.1088
NDUFB3	ENSG00000119013	Oxidative stress	0.8329	0.6731	-0.1598
SSB	ENSG00000138385	Neuroimmune response	0.9134	0.6728	-0.2406
MGST1	ENSG00000008394	Oxidative stress	0.9374	0.6716	-0.2658
KRAS	ENSG00000133703	Cell aging	0.8717	0.6712	-0.2005
MTO1	ENSG00000135297	Oxidative stress	0.8053	0.6698	-0.1355
NDUFS4	ENSG00000164258	Oxidative stress	0.8927	0.6696	-0.2231
HSP90AB1	ENSG00000096384	Neuroimmune response	0.7133	0.6664	-0.0469
UCHL5	ENSG00000116750	Protein homeostasis	0.8824	0.666	-0.2164
CD2AP	ENSG00000198087	cGAS-STING response	0.8495	0.6659	-0.1836
RHOT1	ENSG00000126858	Neuroimmune response	0.8222	0.6651	-0.1571
PRELID1	ENSG00000169230	Apoptosis	0.8088	0.664	-0.1448
NDUFAB1	ENSG00000004779	Oxidative stress	0.6769	0.664	-0.0129
NDUFA5	ENSG00000128609	Oxidative stress	0.7859	0.6615	-0.1244
PAWR	ENSG00000177425	Oxidative stress	0.925	0.6613	-0.2637
RALB	ENSG00000144118	Protein homeostasis	0.7466	0.6603	-0.0863
TRIM25	ENSG00000121060	cGAS-STING response	0.9007	0.6602	-0.2405
GPX7	ENSG00000116157	Oxidative stress	0.5877	0.6598	0.0721
PTEN	ENSG00000171862	Cell aging	0.8968	0.6582	-0.2386
CHAT	ENSG00000070748	Neuroimmune response	0	0.6581	0.6581
NDUFA8	ENSG00000119421	Oxidative stress	0.6764	0.6581	-0.0183
COX7A2	ENSG00000112695	Oxidative stress	0.6252	0.6565	0.0313
PSMB3	ENSG00000277791	Protein homeostasis	0.796	0.6562	-0.1398
ATP1A2	ENSG00000018625	Neuroimmune response	0.8964	0.656	-0.2404
DNAJB9	ENSG00000128590	Oxidative stress	0.8806	0.6548	-0.2258
GABARAPL2	ENSG00000034713	Protein homeostasis	0.8305	0.6545	-0.176
SOD1	ENSG00000142168	Oxidative stress	0.8147	0.6545	-0.1602
MAPK1	ENSG00000100030	Oxidative stress	0.849	0.6542	-0.1948
FBXL5	ENSG00000118564	Protein homeostasis	0.7984	0.6537	-0.1447
MAP1LC3A	ENSG00000101460	Oxidative stress	0.7294	0.6537	-0.0757
UBE3D	ENSG00000118420	Protein homeostasis	0.8555	0.6523	-0.2032
NDUFA13	ENSG00000186010	Oxidative stress	0.6999	0.6519	-0.048
COX7A1	ENSG00000161281	Oxidative stress	0.8804	0.6498	-0.2306
GJA1	ENSG00000152661	cGAS-STING response	0.9415	0.6497	-0.2918
PSMD8	ENSG00000099341	Protein homeostasis	0.7788	0.6496	-0.1292
VPS35	ENSG00000069329	Apoptosis	0.7501	0.6494	-0.1007
PARK7	ENSG00000116288	Regulation of neurotransmitter	0.8448	0.6491	-0.1957
ERCC1	ENSG00000012061	Cell aging	0.885	0.6491	-0.2359
RIMS2	ENSG00000176406	Neuroimmune response	0.7852	0.649	-0.1362
GSK3A	ENSG00000105723	Apoptosis	0.8278	0.6487	-0.1791
SLC1A3	ENSG00000079215	cGAS-STING response	0.9106	0.6483	-0.2623
PREPL	ENSG00000138078	Neuroimmune response	0.7947	0.6483	-0.1464
TP53	ENSG00000141510	Apoptosis	0.774	0.6474	-0.1266
LAMC1	ENSG00000135862	Blood-brain barrier	0.9045	0.6463	-0.2582
NDUFA4	ENSG00000189043	Oxidative stress	0.7876	0.646	-0.1416
KLHDC2	ENSG00000165516	Protein homeostasis	0.8862	0.6457	-0.2405
RAB23	ENSG00000112210	Protein homeostasis	0.9033	0.6456	-0.2577
PSMA5	ENSG00000143106	Protein homeostasis	0.6698	0.6455	-0.0243
UQCRFS1	ENSG00000169021	Oxidative stress	0.8221	0.6442	-0.1779
NDUFS5	ENSG00000168653	Oxidative stress	0.8246	0.6437	-0.1809
TGFB2	ENSG00000092969	Regulation of neurotransmitter	0.9331	0.6436	-0.2895
CD59	ENSG00000085063	Neuroimmune response	0.819	0.6435	-0.1755
ID2	ENSG00000115738	Cell aging	0.7092	0.6432	-0.066
P2RY1	ENSG00000169860	Neuroimmune response	0.9394	0.643	-0.2964
PIP4K2B	ENSG00000276293	Protein homeostasis	0.877	0.643	-0.234
MTRNR2L8	ENSG00000255823	Apoptosis	0	0.6423	0.6423
MAP2K4	ENSG00000065559	Cell aging	0.7141	0.6423	-0.0718
ATP6V1A	ENSG00000114573	Protein homeostasis	0.6983	0.6413	-0.057
ADRA2A	ENSG00000150594	Neuroimmune response	0.8378	0.6411	-0.1967
UBR1	ENSG00000159459	Protein homeostasis	0.8338	0.6411	-0.1927
CALM1	ENSG00000198668	Neuroimmune response	0.8805	0.6407	-0.2398
ATP2A2	ENSG00000174437	Neuroimmune response	0.8648	0.6406	-0.2242
TMTC3	ENSG00000139324	Oxidative stress	0.8423	0.6406	-0.2017
EEF1A1	ENSG00000156508	Protein homeostasis	0.8404	0.6402	-0.2002
CEBPA	ENSG00000245848	Protein homeostasis	0	0.64	0.64
NTRK2	ENSG00000148053	Regulation of neurotransmitter	0.9215	0.6397	-0.2818
RAB3GAP2	ENSG00000118873	cGAS-STING response	0.8151	0.6396	-0.1755
DHFR	ENSG00000228716	Oxidative stress	0.6449	0.6396	-0.0053
PNPLA8	ENSG00000135241	Oxidative stress	0.9262	0.6396	-0.2866
MBTPS1	ENSG00000140943	Oxidative stress	0.9285	0.6396	-0.2889
ROMO1	ENSG00000125995	Oxidative stress	0.7394	0.6395	-0.0999
KBTBD7	ENSG00000120696	Protein homeostasis	0.8168	0.6387	-0.1781
ZFAND1	ENSG00000104231	Oxidative stress	0.8266	0.6386	-0.188
KMO	ENSG00000117009	Neuroimmune response	0	0.6378	0.6378
GID4	ENSG00000141034	Protein homeostasis	0.8702	0.6376	-0.2326
PCNP	ENSG00000081154	Protein homeostasis	0.8721	0.6376	-0.2345
NDUFA7	ENSG00000267855	Oxidative stress	0	0.6374	0.6374
CLDN12	ENSG00000157224	Blood-brain barrier	0.7461	0.6369	-0.1092
ATP6V1E1	ENSG00000131100	Protein homeostasis	0.8717	0.6365	-0.2352
SKP1	ENSG00000113558	Protein homeostasis	0.8842	0.6361	-0.2481
PPT1	ENSG00000131238	Neuroimmune response	0.8368	0.6359	-0.2009
SLC6A4	ENSG00000108576	Neuroimmune response	0	0.6358	0.6358
EGFR	ENSG00000146648	cGAS-STING response	0.8935	0.6355	-0.258
PRICKLE1	ENSG00000139174	Protein homeostasis	0.9091	0.6354	-0.2737
NMT1	ENSG00000136448	Apoptosis	0.9029	0.6348	-0.2681
MAPK10	ENSG00000109339	Cell aging	0.8724	0.6347	-0.2377
CNTFR	ENSG00000122756	Regulation of neurotransmitter	0.825	0.6345	-0.1905
PSMF1	ENSG00000125818	Protein homeostasis	0.8926	0.6342	-0.2584
FXN	ENSG00000165060	Apoptosis	0.8227	0.6325	-0.1902
ATP6V0A1	ENSG00000033627	Protein homeostasis	0.8153	0.6323	-0.183
COX6C	ENSG00000164919	Oxidative stress	0.7431	0.6314	-0.1117
MAP1LC3B	ENSG00000140941	Protein homeostasis	0.8343	0.6312	-0.2031
TLR3	ENSG00000164342	cGAS-STING response	0.6894	0.6302	-0.0592
PSMD7	ENSG00000103035	Protein homeostasis	0.9255	0.6301	-0.2954
PIAS1	ENSG00000033800	Protein homeostasis	0.9206	0.6299	-0.2907
CDC27	ENSG00000004897	Protein homeostasis	0.885	0.6297	-0.2553
CUL5	ENSG00000166266	Protein homeostasis	0.8581	0.6296	-0.2285
USP14	ENSG00000101557	Oxidative stress	0.816	0.6292	-0.1868
NDUFB8	ENSG00000166136	Oxidative stress	0.7524	0.6289	-0.1235
SERP1	ENSG00000120742	Oxidative stress	0.8843	0.6279	-0.2564
CLU	ENSG00000120885	Apoptosis	0.9311	0.6275	-0.3036
UBE2D3	ENSG00000109332	Protein homeostasis	0.8663	0.6272	-0.2391
SUMO1	ENSG00000116030	Protein homeostasis	0.796	0.6271	-0.1689
UBXN2A	ENSG00000173960	Protein homeostasis	0.7226	0.6271	-0.0955
MPC2	ENSG00000143158	Regulation of neurotransmitter	0.8303	0.6267	-0.2036
CSNK2A2	ENSG00000070770	Oxidative stress	0.9261	0.6267	-0.2994
KLHL20	ENSG00000076321	Protein homeostasis	0.8931	0.6265	-0.2666
RIPK3	ENSG00000129465	cGAS-STING response	0.9496	0.6259	-0.3237
HDAC1	ENSG00000116478	Oxidative stress	0.8496	0.6259	-0.2237
ATG7	ENSG00000197548	Oxidative stress	0.854	0.625	-0.229
FER	ENSG00000151422	Oxidative stress	0.9212	0.625	-0.2962
SIRPA	ENSG00000198053	Oxidative stress	0.8772	0.6245	-0.2527
BLOC1S6	ENSG00000104164	Neuroimmune response	0.8447	0.6243	-0.2204
ERN1	ENSG00000178607	cGAS-STING response	0.8695	0.6241	-0.2454
NOD2	ENSG00000167207	Protein homeostasis	0.6203	0.6241	0.0038
MTMR3	ENSG00000100330	Protein homeostasis	0.8579	0.6234	-0.2345
RNF34	ENSG00000170633	Protein homeostasis	0.901	0.6231	-0.2779
TRMT5	ENSG00000126814	Oxidative stress	0.9319	0.6227	-0.3092
NDUFA1	ENSG00000125356	Oxidative stress	0.7945	0.6226	-0.1719
SESN3	ENSG00000149212	Protein homeostasis	0.9578	0.6218	-0.336
KLHL42	ENSG00000087448	Protein homeostasis	0.8753	0.6217	-0.2536
PRKCB	ENSG00000166501	Neuroimmune response	0.8981	0.6216	-0.2765
ARL8B	ENSG00000134108	Protein homeostasis	0.8217	0.6216	-0.2001
PRDX1	ENSG00000117450	Oxidative stress	0.8589	0.6214	-0.2375
CERT1	ENSG00000113163	cGAS-STING response	0.782	0.6211	-0.1609
HSPBP1	ENSG00000133265	Protein homeostasis	0.8655	0.6211	-0.2444
FBXO45	ENSG00000174013	Protein homeostasis	0.9051	0.6202	-0.2849
ERP29	ENSG00000089248	Oxidative stress	0.8927	0.6199	-0.2728
HTR1B	ENSG00000135312	Regulation of neurotransmitter	0.8101	0.6198	-0.1903
ALKBH7	ENSG00000125652	Oxidative stress	0.8126	0.6195	-0.1931
IL6ST	ENSG00000134352	Regulation of neurotransmitter	0.7969	0.6187	-0.1782
SOX5	ENSG00000134532	Regulation of neurotransmitter	0.9146	0.6187	-0.2959
MED1	ENSG00000125686	cGAS-STING response	0.8882	0.6185	-0.2697
CAPNS1	ENSG00000126247	Protein homeostasis	0.6933	0.6185	-0.0748
UBQLN2	ENSG00000188021	Oxidative stress	0.8871	0.6185	-0.2686
SLC5A7	ENSG00000115665	Neuroimmune response	0.7898	0.6179	-0.1719
DNAJC18	ENSG00000170464	Protein homeostasis	0.9167	0.6179	-0.2988
HDAC2	ENSG00000196591	Oxidative stress	0.7918	0.6179	-0.1739
RAB1A	ENSG00000138069	Protein homeostasis	0.7901	0.6178	-0.1723
N4BP1	ENSG00000102921	cGAS-STING response	0.9338	0.6175	-0.3163
GLMN	ENSG00000174842	Protein homeostasis	0.9066	0.6174	-0.2892
VTI1B	ENSG00000100568	Protein homeostasis	0.8466	0.6173	-0.2293
UBE2A	ENSG00000077721	Protein homeostasis	0.6946	0.6171	-0.0775
EIF3L	ENSG00000100129	Neuroimmune response	0.9013	0.6168	-0.2845
STT3B	ENSG00000163527	Oxidative stress	0.8194	0.6168	-0.2026
BTRC	ENSG00000166167	Protein homeostasis	0.8257	0.6167	-0.209
CSNK1A1	ENSG00000113712	Protein homeostasis	0.818	0.6165	-0.2015
TXN	ENSG00000136810	Oxidative stress	0.7608	0.6163	-0.1445
TOPORS	ENSG00000197579	Protein homeostasis	0.8803	0.6162	-0.2641
HYOU1	ENSG00000149428	Oxidative stress	0.7803	0.6162	-0.1641
VAMP7	ENSG00000124333	Protein homeostasis	0.6896	0.6161	-0.0735
FBXW11	ENSG00000072803	Protein homeostasis	0.784	0.6157	-0.1683
APP	ENSG00000142192	Regulation of neurotransmitter	0.8483	0.6155	-0.2328
RAB10	ENSG00000084733	Regulation of neurotransmitter	0.8579	0.6154	-0.2425
PAFAH1B2	ENSG00000168092	Protein homeostasis	0.781	0.6154	-0.1656
COX4I1	ENSG00000131143	Oxidative stress	0.7832	0.6152	-0.168
SLC6A5	ENSG00000165970	Neuroimmune response	0	0.6151	0.6151
OPA1	ENSG00000198836	Apoptosis	0.8226	0.6151	-0.2075
GRINA	ENSG00000178719	Oxidative stress	0.9109	0.615	-0.2959
JKAMP	ENSG00000050130	Oxidative stress	0.7212	0.6144	-0.1068
STAM2	ENSG00000115145	Protein homeostasis	0.8771	0.6139	-0.2632
NEK4	ENSG00000114904	Cell aging	0.8905	0.6139	-0.2766
ATP6V0A2	ENSG00000185344	cGAS-STING response	0.8253	0.6137	-0.2116
ABAT	ENSG00000183044	Regulation of neurotransmitter	0.8639	0.6132	-0.2507
STAM	ENSG00000136738	Protein homeostasis	0.7543	0.6129	-0.1414
IMPACT	ENSG00000154059	Oxidative stress	0.8917	0.6128	-0.2789
KBTBD6	ENSG00000165572	Protein homeostasis	0.7935	0.6125	-0.181
ZNRF1	ENSG00000186187	Protein homeostasis	0.8444	0.6122	-0.2322
PPP2CB	ENSG00000104695	Apoptosis	0.8565	0.6121	-0.2444
GLRX2	ENSG00000023572	Oxidative stress	0.8846	0.6121	-0.2725
ATF6	ENSG00000118217	Oxidative stress	0.9322	0.6118	-0.3204
ATP6V0C	ENSG00000185883	Protein homeostasis	0	0.6116	0.6116
TRIB1	ENSG00000173334	Protein homeostasis	0.7628	0.6115	-0.1513
FBXW8	ENSG00000174989	Protein homeostasis	0.8987	0.6114	-0.2873
FBXL20	ENSG00000108306	Neuroimmune response	0.8938	0.6113	-0.2825
ATP5IF1	ENSG00000130770	Apoptosis	0.8398	0.6112	-0.2286
NDUFA3	ENSG00000170906	Oxidative stress	0.7908	0.6112	-0.1796
RNF183	ENSG00000165188	Oxidative stress	0	0.6112	0.6112
THEM4	ENSG00000159445	Apoptosis	0.9051	0.6108	-0.2943
MAPK9	ENSG00000050748	Oxidative stress	0.8005	0.6107	-0.1898
RAD23B	ENSG00000119318	Protein homeostasis	0.9002	0.6102	-0.29
RNF180	ENSG00000164197	Protein homeostasis	0.9172	0.6101	-0.3071
MAP1LC3B2	ENSG00000258102	Protein homeostasis	0.7854	0.6099	-0.1755
RNF121	ENSG00000137522	Oxidative stress	0.8877	0.6098	-0.2779
SOX11	ENSG00000176887	Neuroimmune response	0.9428	0.6095	-0.3333
RNF19B	ENSG00000116514	cGAS-STING response	0.7522	0.6093	-0.1429
GABRQ	ENSG00000268089	Neuroimmune response	0	0.6092	0.6092
CANX	ENSG00000127022	cGAS-STING response	0.8551	0.6091	-0.246
FBXL15	ENSG00000107872	Protein homeostasis	0.7443	0.6086	-0.1357
C9orf72	ENSG00000147894	Protein homeostasis	0.8536	0.6075	-0.2461
MT3	ENSG00000087250	Oxidative stress	0.8836	0.6073	-0.2763
MARCHF6	ENSG00000145495	Oxidative stress	0.8339	0.6072	-0.2267
CUL1	ENSG00000055130	Protein homeostasis	0.8827	0.6068	-0.2759
VTI1A	ENSG00000151532	Protein homeostasis	0.9124	0.6066	-0.3058
PRKAA1	ENSG00000132356	Oxidative stress	0.7893	0.6065	-0.1828
UBA5	ENSG00000081307	Oxidative stress	0.7904	0.6065	-0.1839
EXOC8	ENSG00000116903	Protein homeostasis	0.9493	0.6064	-0.3429
EIF2S1	ENSG00000134001	Oxidative stress	0.863	0.6064	-0.2566
CDC26	ENSG00000176386	Protein homeostasis	0.8371	0.6063	-0.2308
MANF	ENSG00000145050	Oxidative stress	0.6749	0.6063	-0.0686
TMEM33	ENSG00000109133	Oxidative stress	0.854	0.6063	-0.2477
UBE2S	ENSG00000108106	Protein homeostasis	0.8883	0.6062	-0.2821
ARIH1	ENSG00000166233	Protein homeostasis	0.8328	0.6059	-0.2269
FOXF2	ENSG00000137273	Protein homeostasis	0.8221	0.6058	-0.2163
PSMD2	ENSG00000175166	Protein homeostasis	0.7695	0.6057	-0.1638
TAC1	ENSG00000006128	Neuroimmune response	0	0.6056	0.6056
IFI6	ENSG00000126709	Apoptosis	0.763	0.6056	-0.1574
SCFD1	ENSG00000092108	Protein homeostasis	0.9366	0.6053	-0.3313
FYN	ENSG00000010810	Oxidative stress	0.8935	0.6049	-0.2886
WNK3	ENSG00000196632	Blood-brain barrier	0.794	0.6049	-0.1891
NDUFB2	ENSG00000090266	Oxidative stress	0.8983	0.6048	-0.2935
UFM1	ENSG00000120686	Oxidative stress	0.7171	0.6045	-0.1126
DHRS2	ENSG00000100867	Oxidative stress	0.955	0.6039	-0.3511
EIF2AK2	ENSG00000055332	cGAS-STING response	0.9195	0.6038	-0.3157
HSP90B1	ENSG00000166598	Oxidative stress	0.8052	0.6034	-0.2018
NDUFB11	ENSG00000147123	Oxidative stress	0.8146	0.6031	-0.2115
EI24	ENSG00000149547	Protein homeostasis	0.8762	0.6025	-0.2737
CD200R1L	ENSG00000206531	Neuroimmune response	0	0.6024	0.6024
UBE2H	ENSG00000186591	Protein homeostasis	0.9003	0.6024	-0.2979
COMMD1	ENSG00000173163	Protein homeostasis	0	0.6022	0.6022
IFI27	ENSG00000165949	Protein homeostasis	0.7413	0.6022	-0.1391
PSMD12	ENSG00000197170	Protein homeostasis	0	0.602	0.602
TMED2	ENSG00000086598	Oxidative stress	0.8028	0.602	-0.2008
HSP90AA1	ENSG00000080824	Protein homeostasis	0.7036	0.6018	-0.1018
DOCK7	ENSG00000116641	Regulation of neurotransmitter	0.9038	0.6012	-0.3026
CTC1	ENSG00000178971	Cell aging	0.8655	0.6012	-0.2643
CREB1	ENSG00000118260	Neuroimmune response	0.908	0.6011	-0.3069
NRBF2	ENSG00000148572	Oxidative stress	0.8315	0.6009	-0.2306
KCTD10	ENSG00000110906	Protein homeostasis	0.7839	0.6008	-0.1831
VAPB	ENSG00000124164	Oxidative stress	0.8769	0.6007	-0.2762
SELENOK	ENSG00000113811	Oxidative stress	0.8397	0.6004	-0.2393
CD200R1	ENSG00000163606	Neuroimmune response	0.854	0.6002	-0.2538
CSDE1	ENSG00000009307	Neuroimmune response	0.7964	0.5999	-0.1965
PPIA	ENSG00000196262	Oxidative stress	0.8093	0.5997	-0.2096
BAG2	ENSG00000112208	Protein homeostasis	0.6057	0.5996	-0.0061
NEDD4L	ENSG00000049759	Protein homeostasis	0.7822	0.5996	-0.1826
FAM162A	ENSG00000114023	Apoptosis	0.8474	0.5995	-0.2479
BNIP3	ENSG00000176171	Apoptosis	0.891	0.5993	-0.2917
NDUFB1	ENSG00000183648	Oxidative stress	0.7565	0.599	-0.1575
COPS5	ENSG00000121022	Oxidative stress	0.8921	0.5984	-0.2937
UBE2J2	ENSG00000160087	Oxidative stress	0.8272	0.5984	-0.2288
UBE2G2	ENSG00000184787	Oxidative stress	0.8899	0.5982	-0.2917
HIF1A	ENSG00000100644	Oxidative stress	0.8958	0.598	-0.2978
STXBP5	ENSG00000164506	Neuroimmune response	0.8401	0.5969	-0.2432
NDUFB9	ENSG00000147684	Oxidative stress	0.8387	0.5968	-0.2419
LRP1	ENSG00000123384	Regulation of neurotransmitter	0.9021	0.5966	-0.3055
GHITM	ENSG00000165678	Apoptosis	0.6709	0.5961	-0.0748
UBE2K	ENSG00000078140	Oxidative stress	0.7931	0.5961	-0.197
CCKBR	ENSG00000110148	Regulation of neurotransmitter	0	0.5959	0.5959
DENR	ENSG00000139726	Neuroimmune response	0.6513	0.5957	-0.0556
ZYG11B	ENSG00000162378	Protein homeostasis	0.81	0.5955	-0.2145
VPS37D	ENSG00000176428	Protein homeostasis	0	0.5954	0.5954
MORC3	ENSG00000159256	Cell aging	0.8431	0.5952	-0.2479
TMEM41B	ENSG00000166471	Protein homeostasis	0.8148	0.5951	-0.2197
FBXL17	ENSG00000145743	Protein homeostasis	0.8857	0.5951	-0.2906
RAB5A	ENSG00000144566	Neuroimmune response	0.8336	0.595	-0.2386
TSC1	ENSG00000165699	Oxidative stress	0.9135	0.595	-0.3185
IFIT1	ENSG00000185745	cGAS-STING response	0.8093	0.5949	-0.2144
USP25	ENSG00000155313	Oxidative stress	0.8746	0.5946	-0.28
NR1H3	ENSG00000025434	Neuroimmune response	0.6764	0.5945	-0.0819
RAPGEF1	ENSG00000107263	Regulation of neurotransmitter	0.928	0.5944	-0.3336
DHX9	ENSG00000135829	Neuroimmune response	0.9088	0.594	-0.3148
EEF1E1	ENSG00000124802	Cell aging	0.7994	0.594	-0.2054
SETX	ENSG00000107290	cGAS-STING response	0.8518	0.5935	-0.2583
SORL1	ENSG00000137642	Regulation of neurotransmitter	0.8065	0.5934	-0.2131
DAB2	ENSG00000153071	Protein homeostasis	0.9006	0.5932	-0.3074
PIK3CA	ENSG00000121879	Protein homeostasis	0.9091	0.5931	-0.316
CTSA	ENSG00000064601	Protein homeostasis	0.9373	0.593	-0.3443
HTR1A	ENSG00000178394	Regulation of neurotransmitter	0.7007	0.5929	-0.1078
DTNBP1	ENSG00000047579	Regulation of neurotransmitter	0.7601	0.5928	-0.1673
NRXN1	ENSG00000179915	Neuroimmune response	0.8148	0.5924	-0.2224
LIX1L	ENSG00000271601	Protein homeostasis	0.6318	0.5923	-0.0395
TBL2	ENSG00000106638	Oxidative stress	0.8218	0.5923	-0.2295
SYT9	ENSG00000170743	Regulation of neurotransmitter	0.9411	0.5921	-0.349
SNX5	ENSG00000089006	Protein homeostasis	0.8951	0.592	-0.3031
EIF3H	ENSG00000147677	Protein homeostasis	0.9144	0.592	-0.3224
LIG4	ENSG00000174405	Neuroimmune response	0.8495	0.5918	-0.2577
LIN7C	ENSG00000148943	Neuroimmune response	0.9374	0.5918	-0.3456
UBE2V2	ENSG00000169139	Protein homeostasis	0.7454	0.5918	-0.1536
UBE2B	ENSG00000119048	Protein homeostasis	0.9072	0.5911	-0.3161
WAC	ENSG00000095787	Protein homeostasis	0.8338	0.5911	-0.2427
MAOA	ENSG00000189221	Regulation of neurotransmitter	0.8654	0.5909	-0.2745
ATP6V1D	ENSG00000100554	Protein homeostasis	0.7632	0.5909	-0.1723
OTOF	ENSG00000115155	Neuroimmune response	0.6932	0.5908	-0.1024
NDUFS1	ENSG00000023228	Apoptosis	0.89	0.5906	-0.2994
VIPAS39	ENSG00000151445	Protein homeostasis	0.9184	0.5905	-0.3279
KIDINS220	ENSG00000134313	cGAS-STING response	0.9092	0.5904	-0.3188
GGCT	ENSG00000006625	Apoptosis	0	0.5904	0.5904
SVIP	ENSG00000198168	Oxidative stress	0.7685	0.5904	-0.1781
ILRUN	ENSG00000196821	Protein homeostasis	0.7591	0.5902	-0.1689
ACTG1	ENSG00000184009	Blood-brain barrier	0.8484	0.59	-0.2584
TP53BP2	ENSG00000143514	cGAS-STING response	0.9188	0.5898	-0.329
ATXN3	ENSG00000066427	Protein homeostasis	0.883	0.5898	-0.2932
ATP6V1C1	ENSG00000155097	Protein homeostasis	0.703	0.5897	-0.1133
RAB3GAP1	ENSG00000115839	Neuroimmune response	0.8147	0.5895	-0.2252
STK26	ENSG00000134602	Oxidative stress	0.8627	0.5894	-0.2733
RPUSD4	ENSG00000165526	Oxidative stress	0.8548	0.5894	-0.2654
RNF4	ENSG00000063978	Protein homeostasis	0.9419	0.5893	-0.3526
SMC6	ENSG00000163029	Cell aging	0.9238	0.589	-0.3348
PLAA	ENSG00000137055	Protein homeostasis	0.8946	0.5888	-0.3058
NPM1	ENSG00000181163	Cell aging	0.8777	0.5886	-0.2891
CRBN	ENSG00000113851	Protein homeostasis	0.8216	0.5883	-0.2333
SEL1L	ENSG00000071537	Oxidative stress	0.7928	0.5883	-0.2045
RAB1B	ENSG00000174903	Protein homeostasis	0.7263	0.5877	-0.1386
CUL3	ENSG00000036257	Protein homeostasis	0.9048	0.5876	-0.3172
B2M	ENSG00000166710	Cell aging	0.664	0.5876	-0.0764
ATG9A	ENSG00000198925	Protein homeostasis	0.9176	0.5874	-0.3302
OS9	ENSG00000135506	Oxidative stress	0.8939	0.5869	-0.307
CTNNB1	ENSG00000168036	Regulation of neurotransmitter	0.8689	0.5867	-0.2822
KLHL15	ENSG00000174010	Protein homeostasis	0.838	0.5867	-0.2513
ARAF	ENSG00000078061	Protein homeostasis	0.8535	0.5865	-0.267
FBXO9	ENSG00000112146	Protein homeostasis	0.7393	0.5864	-0.1529
BIRC2	ENSG00000110330	cGAS-STING response	0.801	0.5863	-0.2147
PDZD11	ENSG00000120509	Neuroimmune response	0.8728	0.5863	-0.2865
XBP1	ENSG00000100219	cGAS-STING response	0.6246	0.586	-0.0386
UBXN8	ENSG00000104691	Oxidative stress	0.9048	0.586	-0.3188
UBQLN1	ENSG00000135018	Oxidative stress	0.8698	0.5859	-0.2839
RIPK2	ENSG00000104312	Protein homeostasis	0	0.5857	0.5857
CAMKK2	ENSG00000110931	Oxidative stress	0.9202	0.5856	-0.3346
MAP3K5	ENSG00000197442	Oxidative stress	0.9098	0.5856	-0.3242
ERP44	ENSG00000023318	Oxidative stress	0.9295	0.5856	-0.3439
GNAI3	ENSG00000065135	Protein homeostasis	0.8962	0.5854	-0.3108
NDUFS6	ENSG00000145494	Oxidative stress	0.7714	0.5852	-0.1862
DCAF11	ENSG00000100897	Protein homeostasis	0.8533	0.5851	-0.2682
FBXL2	ENSG00000153558	Protein homeostasis	0.8553	0.5851	-0.2702
PPP2R5C	ENSG00000078304	Protein homeostasis	0.8481	0.5851	-0.263
MAGI2	ENSG00000187391	Regulation of neurotransmitter	0.9326	0.5849	-0.3477
COP1	ENSG00000143207	Protein homeostasis	0.7562	0.5849	-0.1713
ERLEC1	ENSG00000068912	Oxidative stress	0.7639	0.5849	-0.179
PRKDC	ENSG00000253729	cGAS-STING response	0.884	0.5845	-0.2995
BRF2	ENSG00000104221	Oxidative stress	0	0.5845	0.5845
SH3GL2	ENSG00000107295	Blood-brain barrier	0.8318	0.5845	-0.2473
EXOC4	ENSG00000131558	Protein homeostasis	0.8145	0.5843	-0.2302
PRKN	ENSG00000185345	Regulation of neurotransmitter	0.9156	0.5842	-0.3314
SPTLC1	ENSG00000090054	Protein homeostasis	0.8595	0.5842	-0.2753
CHD6	ENSG00000124177	Oxidative stress	0.9039	0.5841	-0.3198
DET1	ENSG00000140543	Protein homeostasis	0.8506	0.584	-0.2666
ING2	ENSG00000168556	Cell aging	0.8088	0.584	-0.2248
ARNTL	ENSG00000133794	Oxidative stress	0.8952	0.584	-0.3112
EEF2	ENSG00000167658	Oxidative stress	0.8686	0.5838	-0.2848
MCTS1	ENSG00000232119	Neuroimmune response	0.9091	0.5837	-0.3254
TMBIM6	ENSG00000139644	Oxidative stress	0.8485	0.5837	-0.2648
GAPDH	ENSG00000111640	Protein homeostasis	0.7673	0.5835	-0.1838
TP53INP1	ENSG00000164938	Oxidative stress	0.8405	0.5833	-0.2572
NEK6	ENSG00000119408	Cell aging	0.9142	0.583	-0.3312
C2	ENSG00000166278	Neuroimmune response	0.6869	0.5829	-0.104
ATP6V1G2	ENSG00000213760	Protein homeostasis	0.6968	0.5829	-0.1139
ECT2	ENSG00000114346	Oxidative stress	0.748	0.5829	-0.1651
NDUFB10	ENSG00000140990	Oxidative stress	0.805	0.5828	-0.2222
CD81	ENSG00000110651	Neuroimmune response	0.8299	0.5824	-0.2475
CTBP2	ENSG00000175029	Neuroimmune response	0.9012	0.5822	-0.319
PLCG2	ENSG00000197943	cGAS-STING response	0.7001	0.5821	-0.118
APPBP2	ENSG00000062725	Protein homeostasis	0.8949	0.5819	-0.313
YBX1	ENSG00000065978	Cell aging	0.7404	0.5818	-0.1586
FAF2	ENSG00000113194	Oxidative stress	0.9245	0.5816	-0.3429
DDB1	ENSG00000167986	Protein homeostasis	0.913	0.5815	-0.3315
AMFR	ENSG00000159461	Oxidative stress	0.8463	0.5812	-0.2651
NCK1	ENSG00000158092	Oxidative stress	0.7859	0.581	-0.2049
PSMB5	ENSG00000100804	Protein homeostasis	0.7688	0.5809	-0.1879
ADRB2	ENSG00000169252	Regulation of neurotransmitter	0.6702	0.5805	-0.0897
CSPG5	ENSG00000114646	Neuroimmune response	0.8527	0.5804	-0.2723
CDC16	ENSG00000130177	Protein homeostasis	0.7916	0.5801	-0.2115
CHUK	ENSG00000213341	cGAS-STING response	0.8845	0.58	-0.3045
GPX4	ENSG00000167468	Apoptosis	0.7682	0.5799	-0.1883
DNAJC10	ENSG00000077232	Oxidative stress	0.8675	0.5798	-0.2877
VPS37C	ENSG00000167987	Protein homeostasis	0.6388	0.5797	-0.0591
FBXO48	ENSG00000204923	Protein homeostasis	0.6498	0.5794	-0.0704
UBXN2B	ENSG00000215114	Protein homeostasis	0.8203	0.5794	-0.2409
CUL4A	ENSG00000139842	Protein homeostasis	0.9038	0.5792	-0.3246
ZNF277	ENSG00000198839	Oxidative stress	0.7382	0.5792	-0.159
FBXL14	ENSG00000171823	Protein homeostasis	0.8748	0.5791	-0.2957
WFS1	ENSG00000109501	Oxidative stress	0.8646	0.579	-0.2856
EDEM3	ENSG00000116406	Oxidative stress	0.8694	0.5786	-0.2908
ASCC3	ENSG00000112249	Protein homeostasis	0.8603	0.5785	-0.2818
SYT11	ENSG00000132718	Regulation of neurotransmitter	0.8533	0.5783	-0.275
UBE2J1	ENSG00000198833	Oxidative stress	0.8426	0.578	-0.2646
LIX1	ENSG00000145721	Protein homeostasis	0.8953	0.5777	-0.3176
PARP1	ENSG00000143799	Oxidative stress	0.7712	0.5775	-0.1937
LAMA2	ENSG00000196569	Blood-brain barrier	0.9098	0.5774	-0.3324
NUCKS1	ENSG00000069275	Neuroimmune response	0.8574	0.5771	-0.2803
MTM1	ENSG00000171100	Protein homeostasis	0.8541	0.5768	-0.2773
GID8	ENSG00000101193	Protein homeostasis	0.8965	0.5767	-0.3198
RAPGEF2	ENSG00000109756	cGAS-STING response	0.9168	0.5766	-0.3402
HECTD1	ENSG00000092148	Protein homeostasis	0.8951	0.5764	-0.3187
PHF23	ENSG00000040633	Protein homeostasis	0.6702	0.5761	-0.0941
FBXL18	ENSG00000155034	Protein homeostasis	0.8005	0.576	-0.2245
FLOT1	ENSG00000137312	Neuroimmune response	0.7901	0.5759	-0.2142
LRRK2	ENSG00000188906	Neuroimmune response	0.8464	0.5757	-0.2707
VPS26A	ENSG00000122958	Protein homeostasis	0.8254	0.5757	-0.2497
ERO1A	ENSG00000197930	Oxidative stress	0.8234	0.5757	-0.2477
QRICH1	ENSG00000198218	Oxidative stress	0.8997	0.5757	-0.324
ZMPSTE24	ENSG00000084073	Cell aging	0.8621	0.5753	-0.2868
HSD17B10	ENSG00000072506	Oxidative stress	0.83	0.5752	-0.2548
DNAJB14	ENSG00000164031	Protein homeostasis	0.8347	0.5748	-0.2599
FAF1	ENSG00000185104	Protein homeostasis	0.8594	0.5747	-0.2847
HUWE1	ENSG00000086758	Oxidative stress	0.8669	0.5747	-0.2922
VASH1	ENSG00000071246	Cell aging	0.6194	0.5743	-0.0451
ERCC8	ENSG00000049167	Protein homeostasis	0.9479	0.5742	-0.3737
CHEK1	ENSG00000149554	Cell aging	0.8413	0.5741	-0.2672
ADNP2	ENSG00000101544	Oxidative stress	0.8977	0.5741	-0.3236
MAPK3	ENSG00000102882	Oxidative stress	0.7479	0.574	-0.1739
NDUFV1	ENSG00000167792	Oxidative stress	0.7111	0.574	-0.1371
KCTD13	ENSG00000174943	Protein homeostasis	0.8755	0.5739	-0.3016
RNF5	ENSG00000204308	Protein homeostasis	0.8406	0.5739	-0.2667
UQCRC2	ENSG00000140740	Oxidative stress	0.882	0.5739	-0.3081
TMX1	ENSG00000139921	Oxidative stress	0.8964	0.5738	-0.3226
CUL4B	ENSG00000158290	Protein homeostasis	0.91	0.5736	-0.3364
CDK5R1	ENSG00000176749	Protein homeostasis	0.7805	0.5734	-0.2071
VDAC2	ENSG00000165637	Apoptosis	0.7978	0.5731	-0.2247
VTA1	ENSG00000009844	Protein homeostasis	0.7822	0.5731	-0.2091
SUMO2	ENSG00000188612	Protein homeostasis	0.938	0.5729	-0.3651
MAPK14	ENSG00000112062	Cell aging	0.8718	0.5726	-0.2992
BAD	ENSG00000002330	Apoptosis	0.7842	0.5724	-0.2118
GSK3B	ENSG00000082701	Neuroimmune response	0.8332	0.572	-0.2612
SEC16A	ENSG00000148396	Oxidative stress	0.8847	0.5719	-0.3128
CRK	ENSG00000167193	Oxidative stress	0.8533	0.5717	-0.2816
EIF3F	ENSG00000175390	Neuroimmune response	0.9302	0.5715	-0.3587
UBE4A	ENSG00000110344	cGAS-STING response	0.8632	0.5712	-0.292
ADCYAP1	ENSG00000141433	Neuroimmune response	0	0.5711	0.5711
KLHL22	ENSG00000099910	Protein homeostasis	0.8579	0.5711	-0.2868
USP5	ENSG00000111667	Protein homeostasis	0.8032	0.5711	-0.2321
SGTB	ENSG00000197860	Oxidative stress	0.8461	0.5709	-0.2752
WNT5A	ENSG00000114251	Regulation of neurotransmitter	0.6832	0.5706	-0.1126
DNM1L	ENSG00000087470	Neuroimmune response	0.8464	0.5705	-0.2759
SLC30A10	ENSG00000196660	Cell aging	0.8447	0.5704	-0.2743
TERF2	ENSG00000132604	Cell aging	0.8939	0.5704	-0.3235
PPP1R9A	ENSG00000158528	Neuroimmune response	0.9205	0.5702	-0.3503
GNA12	ENSG00000146535	Protein homeostasis	0.8343	0.57	-0.2643
MAN1A1	ENSG00000111885	Oxidative stress	0.7961	0.5699	-0.2262
MAEA	ENSG00000090316	Protein homeostasis	0.8686	0.5698	-0.2988
BAG5	ENSG00000166170	Oxidative stress	0.8749	0.5698	-0.3051
PIK3R1	ENSG00000145675	Oxidative stress	0.8557	0.5698	-0.2859
OPTN	ENSG00000123240	cGAS-STING response	0.6003	0.5697	-0.0306
SNF8	ENSG00000159210	Protein homeostasis	0.8347	0.5697	-0.265
ECPAS	ENSG00000136813	cGAS-STING response	0.8752	0.5694	-0.3058
FBXO38	ENSG00000145868	Protein homeostasis	0.866	0.5688	-0.2972
RNF216	ENSG00000011275	Protein homeostasis	0.8641	0.5688	-0.2953
ATG12	ENSG00000145782	Protein homeostasis	0.8099	0.5687	-0.2412
FOXRED1	ENSG00000110074	Oxidative stress	0.8204	0.5687	-0.2517
GPX1	ENSG00000233276	Apoptosis	0.6296	0.5685	-0.0611
MPV17L	ENSG00000156968	Apoptosis	0.8902	0.5682	-0.322
CHMP4B	ENSG00000101421	Protein homeostasis	0.8613	0.5682	-0.2931
IRF3	ENSG00000126456	cGAS-STING response	0.9181	0.5679	-0.3502
CLPB	ENSG00000162129	Neuroimmune response	0.8443	0.5679	-0.2764
BLOC1S2	ENSG00000196072	Apoptosis	0.6386	0.5678	-0.0708
STX12	ENSG00000117758	Protein homeostasis	0.8206	0.5678	-0.2528
GABARAPL1	ENSG00000139112	Protein homeostasis	0.7116	0.5676	-0.144
NDUFV3	ENSG00000160194	Oxidative stress	0.8543	0.5669	-0.2874
NDUFS7	ENSG00000115286	Oxidative stress	0.593	0.5668	-0.0262
AGAP3	ENSG00000133612	Oxidative stress	0.8283	0.5666	-0.2617
CGAS	ENSG00000164430	cGAS-STING response	0.5944	0.5665	-0.0279
ETS1	ENSG00000134954	cGAS-STING response	0.7861	0.5662	-0.2199
POLDIP2	ENSG00000004142	Protein homeostasis	0.8316	0.566	-0.2656
MAP2K7	ENSG00000076984	Cell aging	0.8938	0.566	-0.3278
FBXO22	ENSG00000167196	Protein homeostasis	0.8893	0.5659	-0.3234
TBL1XR1	ENSG00000177565	Protein homeostasis	0.9134	0.5659	-0.3475
SUSD4	ENSG00000143502	Neuroimmune response	0.7753	0.5658	-0.2095
PHB2	ENSG00000215021	Neuroimmune response	0.8566	0.5654	-0.2912
EIF3B	ENSG00000106263	Neuroimmune response	0.8816	0.5652	-0.3164
CREB3	ENSG00000107175	Oxidative stress	0.8451	0.5649	-0.2802
PRDX5	ENSG00000126432	Oxidative stress	0.7605	0.5648	-0.1957
PRKCI	ENSG00000163558	Neuroimmune response	0.8604	0.5646	-0.2958
DVL1	ENSG00000107404	Neuroimmune response	0.8483	0.5643	-0.284
RNF14	ENSG00000013561	Protein homeostasis	0.7865	0.5643	-0.2222
TBK1	ENSG00000183735	cGAS-STING response	0.8965	0.5639	-0.3326
PCNA	ENSG00000132646	Oxidative stress	0.8568	0.5638	-0.293
ZDHHC6	ENSG00000023041	Oxidative stress	0.9359	0.5638	-0.3721
YOD1	ENSG00000180667	Oxidative stress	0.6433	0.5637	-0.0796
NLGN1	ENSG00000169760	Neuroimmune response	0.8521	0.5633	-0.2888
TOR1A	ENSG00000136827	Regulation of neurotransmitter	0.8503	0.5633	-0.287
WWP1	ENSG00000123124	Protein homeostasis	0.8406	0.5633	-0.2773
CDC37	ENSG00000105401	Oxidative stress	0.8852	0.5631	-0.3221
EPG5	ENSG00000152223	Protein homeostasis	0.8765	0.5628	-0.3137
TBL1X	ENSG00000101849	Protein homeostasis	0.881	0.5627	-0.3183
NUB1	ENSG00000013374	Protein homeostasis	0.8111	0.5625	-0.2486
GJB6	ENSG00000121742	Blood-brain barrier	0.7813	0.5625	-0.2188
UBR3	ENSG00000144357	Protein homeostasis	0.8729	0.5624	-0.3105
BBC3	ENSG00000105327	cGAS-STING response	0.7666	0.5622	-0.2044
KCTD2	ENSG00000180901	Protein homeostasis	0.8538	0.562	-0.2918
PRKD1	ENSG00000184304	cGAS-STING response	0.766	0.5618	-0.2042
NDUFA9	ENSG00000139180	Oxidative stress	0.878	0.5618	-0.3162
KLHDC3	ENSG00000124702	Protein homeostasis	0.8128	0.5615	-0.2513
AUP1	ENSG00000115307	Protein homeostasis	0.9326	0.5615	-0.3711
ANKIB1	ENSG00000001629	cGAS-STING response	0.8773	0.5613	-0.316
SPOPL	ENSG00000144228	Protein homeostasis	0.8017	0.5613	-0.2404
NOS1	ENSG00000089250	Neuroimmune response	0	0.561	0.561
ARL6IP5	ENSG00000144746	Oxidative stress	0.7912	0.5609	-0.2303
RNF10	ENSG00000022840	Neuroimmune response	0.9367	0.5608	-0.3759
GCLM	ENSG00000023909	Apoptosis	0.8397	0.5607	-0.279
NR4A3	ENSG00000119508	cGAS-STING response	0	0.5606	0.5606
ITGB2	ENSG00000160255	Regulation of neurotransmitter	0	0.5606	0.5606
NDUFS8	ENSG00000110717	Oxidative stress	0.8811	0.5605	-0.3206
MFF	ENSG00000168958	Apoptosis	0.8147	0.5603	-0.2544
NDUFS3	ENSG00000213619	Oxidative stress	0.8462	0.5603	-0.2859
VPS36	ENSG00000136100	Protein homeostasis	0.8665	0.5602	-0.3063
NGLY1	ENSG00000151092	Protein homeostasis	0.885	0.5601	-0.3249
RNF19A	ENSG00000034677	Protein homeostasis	0.9445	0.5598	-0.3847
ANAPC10	ENSG00000164162	Protein homeostasis	0.9346	0.5597	-0.3749
HM13	ENSG00000101294	Oxidative stress	0.8296	0.5597	-0.2699
SLC25A5	ENSG00000005022	Apoptosis	0.7481	0.5595	-0.1886
SYN2	ENSG00000157152	Neuroimmune response	0.7033	0.5594	-0.1439
ZFAND2A	ENSG00000178381	Protein homeostasis	0.7212	0.5594	-0.1618
FBXW4	ENSG00000107829	Protein homeostasis	0.8453	0.5593	-0.286
ATG16L1	ENSG00000085978	Protein homeostasis	0.9185	0.5592	-0.3593
NBR1	ENSG00000188554	Protein homeostasis	0.9127	0.5591	-0.3536
ARNT	ENSG00000143437	Oxidative stress	0.858	0.5588	-0.2992
ELOB	ENSG00000103363	Protein homeostasis	0.767	0.5586	-0.2084
MVB12A	ENSG00000141971	Protein homeostasis	0.9222	0.5584	-0.3638
STAU1	ENSG00000124214	Oxidative stress	0.8909	0.5584	-0.3325
DDA1	ENSG00000130311	Protein homeostasis	0.7882	0.558	-0.2302
PIK3R4	ENSG00000196455	cGAS-STING response	0.8921	0.5578	-0.3343
PSMC5	ENSG00000087191	Protein homeostasis	0.7867	0.5577	-0.229
MAP2K6	ENSG00000108984	Cell aging	0.8758	0.5576	-0.3182
FBXO33	ENSG00000165355	Protein homeostasis	0.8289	0.5571	-0.2718
CASK	ENSG00000147044	Neuroimmune response	0.9352	0.5568	-0.3784
CNR1	ENSG00000118432	Regulation of neurotransmitter	0.7826	0.5568	-0.2258
LGALS8	ENSG00000116977	Protein homeostasis	0.8149	0.5568	-0.2581
SERINC3	ENSG00000132824	Oxidative stress	0.7577	0.5568	-0.2009
TAF1	ENSG00000147133	cGAS-STING response	0.9442	0.5565	-0.3877
BID	ENSG00000015475	Apoptosis	0.9131	0.5565	-0.3566
CHMP6	ENSG00000176108	Protein homeostasis	0.9231	0.5563	-0.3668
ATG5	ENSG00000057663	Protein homeostasis	0.826	0.5561	-0.2699
RPL11	ENSG00000142676	Protein homeostasis	0.7463	0.5561	-0.1902
DYNLT1	ENSG00000146425	Oxidative stress	0.9161	0.556	-0.3601
DCAF12	ENSG00000198876	Protein homeostasis	0.7301	0.5559	-0.1742
USP7	ENSG00000187555	Protein homeostasis	0.8503	0.5556	-0.2947
RAP1A	ENSG00000116473	Neuroimmune response	0.6637	0.5555	-0.1082
CALR	ENSG00000179218	Oxidative stress	0.8464	0.5551	-0.2913
EXOC1	ENSG00000090989	Protein homeostasis	0.8841	0.5549	-0.3292
VPS41	ENSG00000006715	Protein homeostasis	0.8762	0.5549	-0.3213
NDUFA12	ENSG00000184752	Oxidative stress	0.8538	0.5549	-0.2989
ATP6V1B2	ENSG00000147416	Protein homeostasis	0	0.5548	0.5548
ANAPC4	ENSG00000053900	Protein homeostasis	0.7338	0.5548	-0.179
SLC25A4	ENSG00000151729	Apoptosis	0.7991	0.5545	-0.2446
CAPN1	ENSG00000014216	Protein homeostasis	0.9215	0.5544	-0.3671
DLC1	ENSG00000164741	Apoptosis	0.8767	0.554	-0.3227
SLC29A1	ENSG00000112759	Neuroimmune response	0.8606	0.5536	-0.307
HLA-B	ENSG00000234745	Neuroimmune response	0.6318	0.5535	-0.0783
EIF3D	ENSG00000100353	Neuroimmune response	0.9037	0.5535	-0.3502
RHBDD1	ENSG00000144468	Oxidative stress	0.8166	0.5535	-0.2631
RSL1D1	ENSG00000171490	cGAS-STING response	0.9288	0.5532	-0.3756
ITGAM	ENSG00000169896	Regulation of neurotransmitter	0	0.5531	0.5531
VPS39	ENSG00000166887	Protein homeostasis	0.8845	0.5526	-0.3319
VPS13C	ENSG00000129003	Oxidative stress	0.8286	0.5526	-0.276
MAPKAP1	ENSG00000119487	Oxidative stress	0.9089	0.5523	-0.3566
PER2	ENSG00000132326	Neuroimmune response	0.8773	0.5522	-0.3251
MTOR	ENSG00000198793	Protein homeostasis	0.8343	0.5521	-0.2822
LTN1	ENSG00000198862	Protein homeostasis	0.836	0.5521	-0.2839
NR1H2	ENSG00000131408	Neuroimmune response	0.8593	0.552	-0.3073
TRMT61B	ENSG00000171103	Oxidative stress	0.7051	0.552	-0.1531
RPS3	ENSG00000149273	Oxidative stress	0.8374	0.5517	-0.2857
OCLN	ENSG00000197822	Blood-brain barrier	0.8218	0.5516	-0.2702
ADCY8	ENSG00000155897	Neuroimmune response	0.9424	0.5514	-0.391
PCBP2	ENSG00000197111	Neuroimmune response	0.8217	0.5514	-0.2703
RYBP	ENSG00000163602	Protein homeostasis	0.8192	0.5514	-0.2678
PRRT2	ENSG00000167371	Neuroimmune response	0.9036	0.5513	-0.3523
TBC1D24	ENSG00000162065	Oxidative stress	0.6846	0.5513	-0.1333
GPM6B	ENSG00000046653	Neuroimmune response	0.795	0.5512	-0.2438
VPS25	ENSG00000131475	Protein homeostasis	0.9373	0.5512	-0.3861
RTL10	ENSG00000215012	Apoptosis	0.9031	0.5511	-0.352
BCAP31	ENSG00000185825	Oxidative stress	0.703	0.5511	-0.1519
SKP2	ENSG00000145604	Protein homeostasis	0.8843	0.551	-0.3333
FBXW7	ENSG00000109670	Oxidative stress	0.8849	0.5509	-0.334
CLOCK	ENSG00000134852	Protein homeostasis	0.827	0.5508	-0.2762
ATP6V0B	ENSG00000117410	Protein homeostasis	0.7941	0.5506	-0.2435
DERL1	ENSG00000136986	Protein homeostasis	0	0.5506	0.5506
GBA	ENSG00000177628	Regulation of neurotransmitter	0.6554	0.5504	-0.105
PSMD6	ENSG00000163636	Protein homeostasis	0.826	0.55	-0.276
BCL2	ENSG00000171791	Apoptosis	0.903	0.5499	-0.3531
VPS28	ENSG00000160948	Protein homeostasis	0.9126	0.5497	-0.3629
FAM8A1	ENSG00000137414	Oxidative stress	0.8375	0.5495	-0.288
PDGFD	ENSG00000170962	Oxidative stress	0	0.549	0.549
CREB3L2	ENSG00000182158	Oxidative stress	0.8718	0.5488	-0.323
PML	ENSG00000140464	cGAS-STING response	0.833	0.5487	-0.2843
CREB3L4	ENSG00000143578	Oxidative stress	0.8581	0.5487	-0.3094
OMA1	ENSG00000162600	Oxidative stress	0.8886	0.5479	-0.3407
ZMIZ1	ENSG00000108175	Cell aging	0.909	0.5478	-0.3612
PSMD4	ENSG00000159352	Protein homeostasis	0.8007	0.5477	-0.253
PNPT1	ENSG00000138035	cGAS-STING response	0.6734	0.5475	-0.1259
TICAM1	ENSG00000127666	Neuroimmune response	0.8874	0.5469	-0.3405
ACAA2	ENSG00000167315	Apoptosis	0.9387	0.5468	-0.3919
FOXO3	ENSG00000118689	cGAS-STING response	0.914	0.5467	-0.3673
NONO	ENSG00000147140	Oxidative stress	0.8751	0.5467	-0.3284
HSPD1	ENSG00000144381	Apoptosis	0.8029	0.5465	-0.2564
FEZ2	ENSG00000171055	Protein homeostasis	0.8233	0.5465	-0.2768
ATR	ENSG00000175054	Cell aging	0.8826	0.5465	-0.3361
SERP2	ENSG00000151778	Oxidative stress	0.8601	0.5464	-0.3137
AKT3	ENSG00000117020	cGAS-STING response	0.9179	0.5463	-0.3716
XPO1	ENSG00000082898	Protein homeostasis	0.8389	0.5463	-0.2926
PDK2	ENSG00000005882	Oxidative stress	0.879	0.5463	-0.3327
CERS2	ENSG00000143418	Neuroimmune response	0.6877	0.5462	-0.1415
VPS26B	ENSG00000151502	Protein homeostasis	0.8929	0.5461	-0.3468
NDUFA2	ENSG00000131495	Oxidative stress	0.7712	0.5461	-0.2251
JAM2	ENSG00000154721	Blood-brain barrier	0.9336	0.5461	-0.3875
VPS13D	ENSG00000048707	cGAS-STING response	0.8928	0.5458	-0.347
NTF3	ENSG00000185652	Regulation of neurotransmitter	0	0.5458	0.5458
CCDC47	ENSG00000108588	Oxidative stress	0.8642	0.5458	-0.3184
UBXN4	ENSG00000144224	Oxidative stress	0.869	0.5458	-0.3232
CAMLG	ENSG00000164615	Protein homeostasis	0.8119	0.5457	-0.2662
TFRC	ENSG00000072274	Oxidative stress	0.8426	0.5457	-0.2969
ESAM	ENSG00000149564	Blood-brain barrier	0.6865	0.5456	-0.1409
NDUFB7	ENSG00000099795	Oxidative stress	0.8203	0.5455	-0.2748
PPP5C	ENSG00000011485	Oxidative stress	0.874	0.5454	-0.3286
RACK1	ENSG00000204628	Oxidative stress	0.8116	0.5454	-0.2662
SMARCC1	ENSG00000173473	Protein homeostasis	0.8299	0.545	-0.2849
UBR2	ENSG00000024048	Protein homeostasis	0.9025	0.545	-0.3575
ARG2	ENSG00000081181	Cell aging	0.7244	0.545	-0.1794
NDUFA11	ENSG00000174886	Oxidative stress	0.8465	0.5447	-0.3018
NCOA7	ENSG00000111912	cGAS-STING response	0.6636	0.5446	-0.119
STX17	ENSG00000136874	cGAS-STING response	0.8794	0.5445	-0.3349
PDCD10	ENSG00000114209	Oxidative stress	0.7964	0.5445	-0.2519
C4B	ENSG00000224389	Neuroimmune response	0.7081	0.5443	-0.1638
PDIA3	ENSG00000167004	Oxidative stress	0.8179	0.5441	-0.2738
HSPA5	ENSG00000044574	cGAS-STING response	0.7567	0.544	-0.2127
SREBF2	ENSG00000198911	Oxidative stress	0.8746	0.544	-0.3306
SIGMAR1	ENSG00000147955	Oxidative stress	0.8968	0.5439	-0.3529
TNFRSF1B	ENSG00000028137	Regulation of neurotransmitter	0.6845	0.5438	-0.1407
REST	ENSG00000084093	Oxidative stress	0.8387	0.5437	-0.295
RNF144B	ENSG00000137393	Protein homeostasis	0	0.5436	0.5436
SPOP	ENSG00000121067	Protein homeostasis	0.8687	0.5436	-0.3251
HERPUD1	ENSG00000051108	cGAS-STING response	0.7591	0.5434	-0.2157
ZER1	ENSG00000160445	Protein homeostasis	0.8704	0.5434	-0.327
ITCH	ENSG00000078747	Protein homeostasis	0.8277	0.5433	-0.2844
NDUFC1	ENSG00000109390	Oxidative stress	0.8271	0.5433	-0.2838
SNAPIN	ENSG00000143553	Neuroimmune response	0.7834	0.5432	-0.2402
BCL2L2	ENSG00000129473	Apoptosis	0.853	0.5429	-0.3101
TARDBP	ENSG00000120948	Oxidative stress	0.8818	0.5429	-0.3389
PDCD4	ENSG00000150593	Cell aging	0.893	0.5427	-0.3503
ENDOG	ENSG00000167136	Oxidative stress	0.7256	0.5424	-0.1832
SH3GLB1	ENSG00000097033	Protein homeostasis	0.7896	0.5422	-0.2474
WDR45B	ENSG00000141580	Protein homeostasis	0.8148	0.5422	-0.2726
NDUFS2	ENSG00000158864	Oxidative stress	0.7911	0.5421	-0.249
UBE2G1	ENSG00000132388	Protein homeostasis	0.8373	0.5419	-0.2954
NFE2L1	ENSG00000082641	Oxidative stress	0.8328	0.5417	-0.2911
C3	ENSG00000125730	Neuroimmune response	0.6531	0.5412	-0.1119
SLC25A24	ENSG00000085491	Oxidative stress	0.9284	0.5409	-0.3875
ATF2	ENSG00000115966	Apoptosis	0.8132	0.5408	-0.2724
LONP2	ENSG00000102910	Protein homeostasis	0.9218	0.5408	-0.381
CDKN1B	ENSG00000111276	Cell aging	0.8273	0.5408	-0.2865
C4A	ENSG00000244731	Neuroimmune response	0.7013	0.5406	-0.1607
SMG1	ENSG00000157106	Protein homeostasis	0.8469	0.5405	-0.3064
GSR	ENSG00000104687	Oxidative stress	0.8514	0.5403	-0.3111
ACTB	ENSG00000075624	Blood-brain barrier	0.8363	0.5403	-0.296
STK25	ENSG00000115694	Oxidative stress	0.9018	0.5398	-0.362
WRN	ENSG00000165392	Cell aging	0.7911	0.5395	-0.2516
DNAJC5	ENSG00000101152	Neuroimmune response	0.7429	0.5386	-0.2043
CPEB2	ENSG00000137449	cGAS-STING response	0.8134	0.5385	-0.2749
VCP	ENSG00000165280	Protein homeostasis	0.8325	0.5384	-0.2941
TMEM67	ENSG00000164953	Oxidative stress	0.8534	0.5384	-0.315
GORASP2	ENSG00000115806	Oxidative stress	0.8416	0.5382	-0.3034
TLR4	ENSG00000136869	Oxidative stress	0.9627	0.538	-0.4247
PTPN1	ENSG00000196396	Oxidative stress	0.8055	0.538	-0.2675
NEMF	ENSG00000165525	Protein homeostasis	0.8945	0.5379	-0.3566
TPM1	ENSG00000140416	Oxidative stress	0.8563	0.5378	-0.3185
EPAS1	ENSG00000116016	cGAS-STING response	0.9263	0.5376	-0.3887
CASP3	ENSG00000164305	cGAS-STING response	0.8131	0.5376	-0.2755
UFD1	ENSG00000070010	Protein homeostasis	0.7361	0.5376	-0.1985
EIF2B5	ENSG00000145191	Oxidative stress	0.849	0.5376	-0.3114
RETREG3	ENSG00000141699	Protein homeostasis	0.8762	0.5375	-0.3387
FEM1B	ENSG00000169018	Protein homeostasis	0.8497	0.5375	-0.3122
EIF4G1	ENSG00000114867	Oxidative stress	0.8793	0.5374	-0.3419
BMPR1A	ENSG00000107779	Cell aging	0.8255	0.5373	-0.2882
ERLIN1	ENSG00000107566	Oxidative stress	0.8248	0.5371	-0.2877
AREL1	ENSG00000119682	cGAS-STING response	0.8911	0.5369	-0.3542
PSMD1	ENSG00000173692	Protein homeostasis	0.8494	0.5369	-0.3125
NFE2L2	ENSG00000116044	Oxidative stress	0.8577	0.5369	-0.3208
EP300	ENSG00000100393	Oxidative stress	0.8903	0.5368	-0.3535
VPS37A	ENSG00000155975	Protein homeostasis	0.7939	0.5364	-0.2575
CTSC	ENSG00000109861	Neuroimmune response	0.6234	0.5362	-0.0872
TRIP4	ENSG00000103671	Protein homeostasis	0.7843	0.5362	-0.2481
SIRT1	ENSG00000096717	Oxidative stress	0.9038	0.5361	-0.3677
FMR1	ENSG00000102081	cGAS-STING response	0.8755	0.5357	-0.3398
UGGT1	ENSG00000136731	cGAS-STING response	0.8553	0.5357	-0.3196
SYNJ1	ENSG00000159082	Neuroimmune response	0.5764	0.5357	-0.0407
CD200	ENSG00000091972	Neuroimmune response	0.8939	0.5353	-0.3586
NUP62	ENSG00000213024	Cell aging	0.8875	0.5353	-0.3522
WDFY3	ENSG00000163625	cGAS-STING response	0.8235	0.5352	-0.2883
SNX6	ENSG00000129515	Protein homeostasis	0.7257	0.5352	-0.1905
SMURF1	ENSG00000198742	Protein homeostasis	0.9249	0.5351	-0.3898
HLA-C	ENSG00000204525	Neuroimmune response	0.7711	0.535	-0.2361
VAMP2	ENSG00000220205	Neuroimmune response	0.6693	0.535	-0.1343
ADRA1A	ENSG00000120907	Neuroimmune response	0.9436	0.5349	-0.4087
HSF1	ENSG00000185122	Oxidative stress	0.8406	0.5349	-0.3057
PCGF2	ENSG00000277258	Oxidative stress	0.6453	0.5349	-0.1104
RUBCN	ENSG00000145016	cGAS-STING response	0.9013	0.5348	-0.3665
COX5B	ENSG00000135940	Oxidative stress	0.7925	0.5347	-0.2578
MEF2C	ENSG00000081189	cGAS-STING response	0.8578	0.5346	-0.3232
VPS18	ENSG00000104142	Neuroimmune response	0.7339	0.5344	-0.1995
PINK1	ENSG00000158828	Regulation of neurotransmitter	0.6411	0.5344	-0.1067
UCHL1	ENSG00000154277	Protein homeostasis	0	0.5343	0.5343
PNKD	ENSG00000127838	Regulation of neurotransmitter	0.8519	0.5341	-0.3178
HGS	ENSG00000185359	Protein homeostasis	0.8676	0.534	-0.3336
ATP6V1H	ENSG00000047249	Protein homeostasis	0.7845	0.5339	-0.2506
TLK2	ENSG00000146872	Protein homeostasis	0.9292	0.5338	-0.3954
HLA-DPB1	ENSG00000223865	Neuroimmune response	0.5862	0.5333	-0.0529
ARMC8	ENSG00000114098	Protein homeostasis	0.8818	0.5332	-0.3486
SMC5	ENSG00000198887	Cell aging	0.8554	0.5331	-0.3223
GCH1	ENSG00000131979	cGAS-STING response	0	0.533	0.533
C1QBP	ENSG00000108561	Neuroimmune response	0.8206	0.5329	-0.2877
ATP6V0E1	ENSG00000113732	Protein homeostasis	0.7465	0.5327	-0.2138
DNAJC3	ENSG00000102580	Oxidative stress	0.8022	0.5327	-0.2695
UBE2W	ENSG00000104343	Protein homeostasis	0.8416	0.5326	-0.309
SOCS5	ENSG00000171150	Protein homeostasis	0.855	0.5322	-0.3228
WIPI2	ENSG00000157954	Protein homeostasis	0.9263	0.532	-0.3943
SLC22A3	ENSG00000146477	Regulation of neurotransmitter	0.8932	0.5319	-0.3613
ERBB4	ENSG00000178568	Apoptosis	0.742	0.5315	-0.2105
ATM	ENSG00000149311	Cell aging	0.8825	0.5314	-0.3511
EIF3A	ENSG00000107581	Neuroimmune response	0.8695	0.5313	-0.3382
PPIF	ENSG00000108179	Apoptosis	0.8193	0.531	-0.2883
DAB2IP	ENSG00000136848	Oxidative stress	0.8577	0.531	-0.3267
VAT1	ENSG00000108828	Oxidative stress	0	0.5309	0.5309
STUB1	ENSG00000103266	Protein homeostasis	0.8055	0.5305	-0.275
BAIAP3	ENSG00000007516	Neuroimmune response	0.8549	0.5304	-0.3245
NDUFA10	ENSG00000130414	Oxidative stress	0.9181	0.5303	-0.3878
FEZ1	ENSG00000149557	Protein homeostasis	0.7562	0.53	-0.2262
LARP1	ENSG00000155506	Protein homeostasis	0.8456	0.53	-0.3156
PRMT6	ENSG00000198890	Cell aging	0.834	0.5299	-0.3041
VDAC1	ENSG00000213585	Protein homeostasis	0.7364	0.5297	-0.2067
ATG101	ENSG00000123395	Protein homeostasis	0	0.5295	0.5295
CACNB2	ENSG00000165995	Neuroimmune response	0.8294	0.5292	-0.3002
FSTL4	ENSG00000053108	Regulation of neurotransmitter	0	0.5292	0.5292
AKNA	ENSG00000106948	Regulation of neurotransmitter	0.7954	0.5292	-0.2662
OGT	ENSG00000147162	Protein homeostasis	0.8895	0.5291	-0.3604
SLC6A15	ENSG00000072041	cGAS-STING response	0.6754	0.529	-0.1464
PLA2G6	ENSG00000184381	Apoptosis	0.8967	0.529	-0.3677
PLK2	ENSG00000145632	cGAS-STING response	0.883	0.5288	-0.3542
H2AX	ENSG00000188486	Cell aging	0.852	0.5286	-0.3234
NLRP1	ENSG00000091592	Neuroimmune response	0.8437	0.5285	-0.3152
SLC30A1	ENSG00000170385	Neuroimmune response	0.9103	0.5285	-0.3818
NSMCE2	ENSG00000156831	Cell aging	0.8975	0.5284	-0.3691
HRH3	ENSG00000101180	Neuroimmune response	0.6945	0.5283	-0.1662
RAB7A	ENSG00000075785	Protein homeostasis	0.8023	0.5282	-0.2741
YPEL3	ENSG00000090238	Cell aging	0.9227	0.5282	-0.3945
AXL	ENSG00000167601	Oxidative stress	0.8942	0.5282	-0.366
HAX1	ENSG00000143575	Oxidative stress	0.8168	0.5282	-0.2886
ABCC1	ENSG00000103222	Oxidative stress	0.8133	0.5281	-0.2852
EYA2	ENSG00000064655	Apoptosis	0.9398	0.5277	-0.4121
USP19	ENSG00000172046	Oxidative stress	0.9	0.5277	-0.3723
TYROBP	ENSG00000011600	Neuroimmune response	0	0.5274	0.5274
MAP3K7	ENSG00000135341	Protein homeostasis	0.8494	0.527	-0.3224
DESI1	ENSG00000100418	Protein homeostasis	0.8634	0.527	-0.3364
OXR1	ENSG00000164830	Oxidative stress	0.8034	0.5269	-0.2765
MAPKAPK5	ENSG00000089022	Cell aging	0.9537	0.5268	-0.4269
RAD23A	ENSG00000179262	Protein homeostasis	0.8369	0.5263	-0.3106
FBXO6	ENSG00000116663	Oxidative stress	0.8939	0.5263	-0.3676
HPRT1	ENSG00000165704	Regulation of neurotransmitter	0.6611	0.5262	-0.1349
FBXO44	ENSG00000132879	Oxidative stress	0.7456	0.5262	-0.2194
BMP7	ENSG00000101144	Oxidative stress	0.7289	0.5259	-0.203
CHMP2A	ENSG00000130724	Protein homeostasis	0.8136	0.5258	-0.2878
BAG6	ENSG00000204463	Protein homeostasis	0.8213	0.5256	-0.2957
PSMD14	ENSG00000115233	Protein homeostasis	0.8239	0.5254	-0.2985
SNX14	ENSG00000135317	Protein homeostasis	0.9008	0.5253	-0.3755
HTT	ENSG00000197386	cGAS-STING response	0.8957	0.5252	-0.3705
ERCC6L2	ENSG00000182150	Oxidative stress	0.8847	0.5252	-0.3595
STAT3	ENSG00000168610	Oxidative stress	0.818	0.5252	-0.2928
RBX1	ENSG00000100387	Protein homeostasis	0.7609	0.5251	-0.2358
RYK	ENSG00000163785	Regulation of neurotransmitter	0.8508	0.525	-0.3258
CLEC16A	ENSG00000038532	Protein homeostasis	0.8571	0.5249	-0.3322
TRIM9	ENSG00000100505	Protein homeostasis	0.9173	0.5248	-0.3925
SLC38A1	ENSG00000111371	cGAS-STING response	0.8152	0.5247	-0.2905
P4HB	ENSG00000185624	Oxidative stress	0.8625	0.5246	-0.3379
GPER1	ENSG00000164850	Neuroimmune response	0.7798	0.5244	-0.2554
VMP1	ENSG00000062716	Protein homeostasis	0.7436	0.5244	-0.2192
EIF3G	ENSG00000130811	Neuroimmune response	0.8947	0.5243	-0.3704
SRC	ENSG00000197122	Oxidative stress	0.8273	0.5243	-0.303
FOXRED2	ENSG00000100350	Oxidative stress	0.8609	0.5243	-0.3366
RAB33B	ENSG00000172007	Protein homeostasis	0.7516	0.5239	-0.2277
SEC22B	ENSG00000265808	Protein homeostasis	0.8812	0.5239	-0.3573
WIPI1	ENSG00000070540	Protein homeostasis	0.8284	0.5237	-0.3047
TTC36	ENSG00000172425	Protein homeostasis	0	0.5236	0.5236
GOT1	ENSG00000120053	Oxidative stress	0.6914	0.5236	-0.1678
STXBP1	ENSG00000136854	Neuroimmune response	0.6476	0.5231	-0.1245
RNF187	ENSG00000168159	Protein homeostasis	0.8609	0.523	-0.3379
NET1	ENSG00000173848	Oxidative stress	0.8874	0.523	-0.3644
NUMB	ENSG00000133961	cGAS-STING response	0.9307	0.5229	-0.4078
ATF6B	ENSG00000213676	Oxidative stress	0.8628	0.5229	-0.3399
EIF2AK4	ENSG00000128829	Neuroimmune response	0.8047	0.5225	-0.2822
NPR1	ENSG00000169418	Regulation of neurotransmitter	0.9093	0.5225	-0.3868
TACR3	ENSG00000169836	Regulation of neurotransmitter	0	0.5225	0.5225
KCNJ10	ENSG00000177807	Neuroimmune response	0.8008	0.5224	-0.2784
TAF9	ENSG00000273841	Protein homeostasis	0.8761	0.5223	-0.3538
FBXL19	ENSG00000099364	Protein homeostasis	0.8784	0.5217	-0.3567
QSOX1	ENSG00000116260	Protein homeostasis	0.7984	0.5216	-0.2768
KAT6A	ENSG00000083168	Cell aging	0.8502	0.5213	-0.3289
PHB	ENSG00000167085	Neuroimmune response	0.7705	0.5211	-0.2494
BFAR	ENSG00000103429	Oxidative stress	0.8051	0.5211	-0.284
UFL1	ENSG00000014123	Oxidative stress	0.8243	0.5211	-0.3032
LIFR	ENSG00000113594	cGAS-STING response	0.9116	0.521	-0.3906
DNAJA3	ENSG00000103423	Cell aging	0.8866	0.5208	-0.3658
SMCR8	ENSG00000176994	Protein homeostasis	0.9455	0.5206	-0.4249
PTPN11	ENSG00000179295	Oxidative stress	0.7802	0.5206	-0.2596
HTRA2	ENSG00000115317	Oxidative stress	0.6837	0.5206	-0.1631
PRKRA	ENSG00000180228	Oxidative stress	0.8718	0.5205	-0.3513
NUDT2	ENSG00000164978	Oxidative stress	0.8795	0.5204	-0.3591
CSNK1E	ENSG00000213923	Protein homeostasis	0.8875	0.5202	-0.3673
SLC12A2	ENSG00000064651	Blood-brain barrier	0.6032	0.5202	-0.083
PSMD10	ENSG00000101843	Apoptosis	0.8215	0.5198	-0.3017
HLA-DRA	ENSG00000204287	Neuroimmune response	0	0.5196	0.5196
UBXN11	ENSG00000158062	Protein homeostasis	0.8851	0.5196	-0.3655
MCTP1	ENSG00000175471	Neuroimmune response	0.8323	0.5194	-0.3129
SOD3	ENSG00000109610	Oxidative stress	0.8833	0.5194	-0.3639
ARRB1	ENSG00000137486	Protein homeostasis	0.8147	0.5193	-0.2954
TRAP1	ENSG00000126602	Oxidative stress	0.8728	0.5192	-0.3536
GIT1	ENSG00000108262	Neuroimmune response	0.8481	0.5191	-0.329
ULK1	ENSG00000177169	Protein homeostasis	0.8307	0.519	-0.3117
ZNF622	ENSG00000173545	Oxidative stress	0.7946	0.5188	-0.2758
CX3CL1	ENSG00000006210	cGAS-STING response	0.9201	0.5187	-0.4014
EXOC7	ENSG00000182473	Protein homeostasis	0.9062	0.5187	-0.3875
SMPD3	ENSG00000103056	Oxidative stress	0.8489	0.5187	-0.3302
ATG10	ENSG00000152348	Oxidative stress	0.9259	0.5185	-0.4074
PPP2R3C	ENSG00000092020	Oxidative stress	0.8609	0.5183	-0.3426
FEM1C	ENSG00000145780	cGAS-STING response	0.8398	0.5181	-0.3217
LONP1	ENSG00000196365	Oxidative stress	0.8314	0.5181	-0.3133
MX1	ENSG00000157601	cGAS-STING response	0.7848	0.518	-0.2668
TECPR1	ENSG00000205356	Protein homeostasis	0.8459	0.518	-0.3279
SFPQ	ENSG00000116560	Oxidative stress	0.9607	0.518	-0.4427
PARP16	ENSG00000138617	Oxidative stress	0.5781	0.518	-0.0601
COX7A2L	ENSG00000115944	Oxidative stress	0.6767	0.5178	-0.1589
TRIM13	ENSG00000204977	Oxidative stress	0.8286	0.5178	-0.3108
HLA-DPA1	ENSG00000231389	Neuroimmune response	0	0.5177	0.5177
CALM3	ENSG00000160014	Neuroimmune response	0.7283	0.5177	-0.2106
SUPT5H	ENSG00000196235	Protein homeostasis	0.882	0.5177	-0.3643
TRIM28	ENSG00000130726	Regulation of neurotransmitter	0.8949	0.5175	-0.3774
NSFL1C	ENSG00000088833	Protein homeostasis	0.8278	0.5175	-0.3103
SRF	ENSG00000112658	Cell aging	0.7207	0.5175	-0.2032
PLD6	ENSG00000179598	Oxidative stress	0	0.5172	0.5172
LANCL1	ENSG00000115365	Oxidative stress	0.7119	0.5166	-0.1953
RNFT2	ENSG00000135119	Oxidative stress	0.799	0.5166	-0.2824
E2F1	ENSG00000101412	Neuroimmune response	0.6105	0.5165	-0.094
PARP14	ENSG00000173193	cGAS-STING response	0.8319	0.5159	-0.316
PELI1	ENSG00000197329	Protein homeostasis	0.7232	0.5158	-0.2074
IL13RA1	ENSG00000131724	Regulation of neurotransmitter	0.6557	0.5153	-0.1404
ANAPC1	ENSG00000153107	cGAS-STING response	0.8851	0.5152	-0.3699
TIMM50	ENSG00000105197	Apoptosis	0.8027	0.5152	-0.2875
RHEB	ENSG00000106615	Protein homeostasis	0.8121	0.5149	-0.2972
RHBDD2	ENSG00000005486	Oxidative stress	0.8029	0.5146	-0.2883
IDH2	ENSG00000182054	Neuroimmune response	0.9008	0.5143	-0.3865
MCL1	ENSG00000143384	cGAS-STING response	0.8563	0.5139	-0.3424
RAP1B	ENSG00000127314	Neuroimmune response	0.8581	0.5139	-0.3442
ZSWIM8	ENSG00000214655	Protein homeostasis	0.8979	0.5138	-0.3841
PLEKHA1	ENSG00000107679	Oxidative stress	0.769	0.5137	-0.2553
SNPH	ENSG00000101298	cGAS-STING response	0.741	0.5136	-0.2274
FEM1A	ENSG00000141965	Protein homeostasis	0.7788	0.5135	-0.2653
HES1	ENSG00000114315	Neuroimmune response	0	0.5134	0.5134
ATP6V1C2	ENSG00000143882	cGAS-STING response	0	0.5133	0.5133
UBQLN4	ENSG00000160803	Protein homeostasis	0.8214	0.513	-0.3084
SPI1	ENSG00000066336	Cell aging	0.76	0.513	-0.247
COMT	ENSG00000093010	Regulation of neurotransmitter	0.8736	0.5129	-0.3607
SLC7A11	ENSG00000151012	cGAS-STING response	0.9264	0.5128	-0.4136
SYT3	ENSG00000213023	Regulation of neurotransmitter	0.7345	0.5128	-0.2217
ATP6V1G1	ENSG00000136888	Protein homeostasis	0.6489	0.5126	-0.1363
FBXO27	ENSG00000161243	Oxidative stress	0.841	0.5123	-0.3287
PAK2	ENSG00000180370	Apoptosis	0.8026	0.5122	-0.2904
MAN1B1	ENSG00000177239	Oxidative stress	0.7094	0.5122	-0.1972
UBXN1	ENSG00000162191	Oxidative stress	0.9159	0.512	-0.4039
VCL	ENSG00000035403	Blood-brain barrier	0.8753	0.512	-0.3633
LEF1	ENSG00000138795	Regulation of neurotransmitter	0.8471	0.5119	-0.3352
TMUB1	ENSG00000164897	Oxidative stress	0.8313	0.5117	-0.3196
TRIT1	ENSG00000043514	Oxidative stress	0.8582	0.5115	-0.3467
MAPK8	ENSG00000107643	Apoptosis	0.7987	0.5114	-0.2873
NOP53	ENSG00000105373	Protein homeostasis	0.8228	0.5114	-0.3114
RNF103	ENSG00000239305	Oxidative stress	0.6553	0.5114	-0.1439
GSKIP	ENSG00000100744	Oxidative stress	0.871	0.5113	-0.3597
STXBP3	ENSG00000116266	Neuroimmune response	0.6593	0.5112	-0.1481
ERLIN2	ENSG00000147475	Oxidative stress	0.8591	0.5112	-0.3479
NOD1	ENSG00000106100	Protein homeostasis	0.7483	0.5111	-0.2372
KEAP1	ENSG00000079999	Oxidative stress	0.8294	0.5109	-0.3185
TREM2	ENSG00000095970	Oxidative stress	0	0.5108	0.5108
BCL2L11	ENSG00000153094	cGAS-STING response	0.7503	0.51	-0.2403
C1QB	ENSG00000173369	Neuroimmune response	0	0.51	0.51
GPR37L1	ENSG00000170075	Oxidative stress	0.933	0.5095	-0.4235
THBS4	ENSG00000113296	Oxidative stress	0.9314	0.5094	-0.422
RIMS1	ENSG00000079841	Neuroimmune response	0.7334	0.5093	-0.2241
MXRA8	ENSG00000162576	Blood-brain barrier	0.9671	0.5092	-0.4579
TRIM2	ENSG00000109654	Protein homeostasis	0.8116	0.5091	-0.3025
EIF2D	ENSG00000143486	Neuroimmune response	0.7956	0.5089	-0.2867
ZFYVE1	ENSG00000165861	Protein homeostasis	0.9319	0.5089	-0.423
SLC4A8	ENSG00000050438	Neuroimmune response	0.8212	0.5087	-0.3125
MOAP1	ENSG00000165943	Apoptosis	0.651	0.5085	-0.1425
PCSK2	ENSG00000125851	Regulation of neurotransmitter	0.759	0.5085	-0.2505
SLC35F6	ENSG00000213699	Apoptosis	0.878	0.5082	-0.3698
MAP3K3	ENSG00000198909	Cell aging	0.8013	0.5082	-0.2931
WDR81	ENSG00000167716	Protein homeostasis	0.8573	0.5081	-0.3492
TRPM2	ENSG00000142185	Oxidative stress	0.848	0.5081	-0.3399
ITGB1	ENSG00000150093	Neuroimmune response	0.7415	0.5079	-0.2336
JUN	ENSG00000177606	Apoptosis	0.6441	0.5078	-0.1363
FOXO1	ENSG00000150907	Oxidative stress	0.8521	0.5076	-0.3445
NDUFAF1	ENSG00000137806	Oxidative stress	0.7599	0.5076	-0.2523
BNIP3L	ENSG00000104765	Apoptosis	0.7598	0.5073	-0.2525
ATG4B	ENSG00000168397	Protein homeostasis	0.9177	0.5072	-0.4105
FIS1	ENSG00000214253	Apoptosis	0.6999	0.5071	-0.1928
MAOB	ENSG00000069535	Regulation of neurotransmitter	0.8486	0.5071	-0.3415
SRPX	ENSG00000101955	Oxidative stress	0.8639	0.5068	-0.3571
JAK2	ENSG00000096968	cGAS-STING response	0.8981	0.5067	-0.3914
SCAMP5	ENSG00000198794	Oxidative stress	0.7311	0.5065	-0.2246
RMND5A	ENSG00000153561	Protein homeostasis	0.9048	0.5061	-0.3987
LRTOMT	ENSG00000184154	Regulation of neurotransmitter	0.9438	0.506	-0.4378
DOC2B	ENSG00000272636	Neuroimmune response	0.7746	0.5059	-0.2687
DNAJB2	ENSG00000135924	Oxidative stress	0.8094	0.5059	-0.3035
ULK2	ENSG00000083290	Protein homeostasis	0.811	0.5058	-0.3052
PKD2	ENSG00000118762	Oxidative stress	0.8264	0.5058	-0.3206
PARP9	ENSG00000138496	cGAS-STING response	0.6998	0.5057	-0.1941
ATG2A	ENSG00000110046	Protein homeostasis	0.8965	0.5055	-0.391
CDC34	ENSG00000099804	Protein homeostasis	0.8235	0.5055	-0.318
ANAPC11	ENSG00000141552	Protein homeostasis	0.705	0.5053	-0.1997
MPV17	ENSG00000115204	Oxidative stress	0.7815	0.5052	-0.2763
AQP1	ENSG00000240583	Oxidative stress	0	0.5051	0.5051
CAMK2A	ENSG00000070808	Neuroimmune response	0.7656	0.5045	-0.2611
PRDX2	ENSG00000167815	Oxidative stress	0.6437	0.5044	-0.1393
LSR	ENSG00000105699	Blood-brain barrier	0.8788	0.5044	-0.3744
HACE1	ENSG00000085382	Protein homeostasis	0.8872	0.5043	-0.3829
IFIT2	ENSG00000119922	cGAS-STING response	0.7516	0.5041	-0.2475
NAPA	ENSG00000105402	Neuroimmune response	0.8001	0.5041	-0.296
SNAP29	ENSG00000099940	Neuroimmune response	0.9104	0.5041	-0.4063
DAPK1	ENSG00000196730	Oxidative stress	0.9322	0.5041	-0.4281
RETREG1	ENSG00000154153	Protein homeostasis	0.7173	0.5037	-0.2136
RNF126	ENSG00000070423	Protein homeostasis	0.8823	0.5034	-0.3789
SLC6A9	ENSG00000196517	Neuroimmune response	0.7886	0.5033	-0.2853
MAP2K3	ENSG00000034152	Cell aging	0.7683	0.5033	-0.265
AKAP1	ENSG00000121057	Neuroimmune response	0.8783	0.5031	-0.3752
RMND5B	ENSG00000145916	Protein homeostasis	0.8994	0.5031	-0.3963
LIN7A	ENSG00000111052	Neuroimmune response	0.7932	0.5021	-0.2911
PSMA2	ENSG00000106588	Protein homeostasis	0.8494	0.502	-0.3474
ANKRD9	ENSG00000156381	Protein homeostasis	0.7649	0.5017	-0.2632
CLGN	ENSG00000153132	Oxidative stress	0	0.5017	0.5017
CHCHD10	ENSG00000250479	Apoptosis	0.747	0.5012	-0.2458
AQP11	ENSG00000178301	Oxidative stress	0	0.5008	0.5008
CSNK1D	ENSG00000141551	Protein homeostasis	0.8466	0.5007	-0.3459
ATG3	ENSG00000144848	Apoptosis	0.793	0.5006	-0.2924
FICD	ENSG00000198855	cGAS-STING response	0.9293	0.5002	-0.4291
UBE4B	ENSG00000130939	Oxidative stress	0.8918	0.5002	-0.3916
PJVK	ENSG00000204311	Oxidative stress	0.6537	0.5001	-0.1536
SLC6A1	ENSG00000157103	Neuroimmune response	0.9052	0.4998	-0.4054
WDR35	ENSG00000118965	Apoptosis	0.8903	0.4994	-0.3909
FBXL3	ENSG00000005812	Protein homeostasis	0.7774	0.4993	-0.2781
TNFAIP1	ENSG00000109079	Protein homeostasis	0.8725	0.4993	-0.3732
TJP1	ENSG00000104067	cGAS-STING response	0.8536	0.4992	-0.3544
MAPK7	ENSG00000166484	Oxidative stress	0	0.4992	0.4992
FBXO31	ENSG00000103264	Protein homeostasis	0.8086	0.4991	-0.3095
CHMP2B	ENSG00000083937	Protein homeostasis	0.6534	0.4989	-0.1545
NCK2	ENSG00000071051	Oxidative stress	0.8663	0.4987	-0.3676
PPP1CC	ENSG00000186298	Neuroimmune response	0.8168	0.498	-0.3188
PAM16	ENSG00000217930	Apoptosis	0	0.498	0.498
IRAK1	ENSG00000184216	Neuroimmune response	0.8618	0.4978	-0.364
NOL3	ENSG00000140939	Apoptosis	0.8841	0.4977	-0.3864
DICER1	ENSG00000100697	cGAS-STING response	0.8079	0.4975	-0.3104
STYX	ENSG00000198252	Protein homeostasis	0.6983	0.4975	-0.2008
CHRM1	ENSG00000168539	Neuroimmune response	0.6843	0.4974	-0.1869
MTRNR2L6	ENSG00000270672	Apoptosis	0	0.4974	0.4974
STPG1	ENSG00000001460	Apoptosis	0.8347	0.4967	-0.338
GFAP	ENSG00000131095	Neuroimmune response	0.886	0.4966	-0.3894
NUAK1	ENSG00000074590	Cell aging	0.805	0.4964	-0.3086
PRLR	ENSG00000113494	cGAS-STING response	0.6348	0.4962	-0.1386
MUL1	ENSG00000090432	Apoptosis	0.7103	0.4962	-0.2141
EHMT2	ENSG00000204371	Protein homeostasis	0.9166	0.4961	-0.4205
TMEM39A	ENSG00000176142	Protein homeostasis	0.8366	0.4961	-0.3405
COX5A	ENSG00000178741	Oxidative stress	0.7605	0.4958	-0.2647
LZTS1	ENSG00000061337	Protein homeostasis	0.7825	0.4957	-0.2868
CALCOCO2	ENSG00000136436	Protein homeostasis	0.9002	0.4955	-0.4047
DDRGK1	ENSG00000198171	Oxidative stress	0.7714	0.4955	-0.2759
GPR37	ENSG00000170775	Regulation of neurotransmitter	0.6893	0.4954	-0.1939
PCLO	ENSG00000186472	Neuroimmune response	0.6975	0.4952	-0.2023
BMF	ENSG00000104081	Apoptosis	0.7845	0.4952	-0.2893
TSG101	ENSG00000074319	Protein homeostasis	0.9083	0.4951	-0.4132
MEAK7	ENSG00000140950	Oxidative stress	0.9613	0.4951	-0.4662
C6	ENSG00000039537	Neuroimmune response	0.7906	0.495	-0.2956
STK24	ENSG00000102572	Oxidative stress	0.8166	0.495	-0.3216
TBC1D5	ENSG00000131374	Protein homeostasis	0.8183	0.4948	-0.3235
NDUFA4L2	ENSG00000185633	Oxidative stress	0.8287	0.4947	-0.334
MLLT11	ENSG00000213190	Apoptosis	0	0.4946	0.4946
DMD	ENSG00000198947	cGAS-STING response	0.9216	0.4945	-0.4271
FGFR2	ENSG00000066468	Regulation of neurotransmitter	0.6293	0.4945	-0.1348
FBXO7	ENSG00000100225	Oxidative stress	0.7751	0.4943	-0.2808
ANKZF1	ENSG00000163516	Oxidative stress	0.8872	0.4942	-0.393
CDK5RAP1	ENSG00000101391	Oxidative stress	0.9247	0.4942	-0.4305
DERL2	ENSG00000072849	Oxidative stress	0.7213	0.4939	-0.2274
FBXL4	ENSG00000112234	Protein homeostasis	0.8838	0.4936	-0.3902
CTTN	ENSG00000085733	Oxidative stress	0.8147	0.4936	-0.3211
FBXL7	ENSG00000183580	Protein homeostasis	0.85	0.4933	-0.3567
SLC29A4	ENSG00000164638	Regulation of neurotransmitter	0.6532	0.4932	-0.16
ATG13	ENSG00000175224	Protein homeostasis	0.877	0.493	-0.384
AMBRA1	ENSG00000110497	Protein homeostasis	0.9425	0.4928	-0.4497
ATG14	ENSG00000126775	Protein homeostasis	0.8257	0.4928	-0.3329
SPG7	ENSG00000197912	Oxidative stress	0.9072	0.4928	-0.4144
FOXP3	ENSG00000049768	Blood-brain barrier	0.8069	0.4928	-0.3141
RHOB	ENSG00000143878	Oxidative stress	0.8572	0.4927	-0.3645
NEDD4	ENSG00000069869	Protein homeostasis	0.8001	0.4923	-0.3078
PECAM1	ENSG00000261371	Blood-brain barrier	0.8986	0.4922	-0.4064
MAP1A	ENSG00000166963	Protein homeostasis	0.7989	0.492	-0.3069
TRPC4AP	ENSG00000100991	Protein homeostasis	0.842	0.492	-0.35
CDK2	ENSG00000123374	Protein homeostasis	0.5905	0.4916	-0.0989
TIGAR	ENSG00000078237	Protein homeostasis	0.7117	0.4914	-0.2203
SIRT2	ENSG00000068903	Oxidative stress	0.7559	0.4914	-0.2645
HERPUD2	ENSG00000122557	Oxidative stress	0.9379	0.4914	-0.4465
PRKACA	ENSG00000072062	Protein homeostasis	0.8368	0.4909	-0.3459
DFFA	ENSG00000160049	Apoptosis	0.915	0.4908	-0.4242
UGGT2	ENSG00000102595	Protein homeostasis	0.8254	0.4904	-0.335
SLC29A2	ENSG00000174669	Neuroimmune response	0.8522	0.4903	-0.3619
TSC2	ENSG00000103197	Protein homeostasis	0.8469	0.4903	-0.3566
MMP2	ENSG00000087245	Oxidative stress	0	0.4903	0.4903
DMAC2	ENSG00000105341	Protein homeostasis	0.8729	0.4901	-0.3828
UNC13B	ENSG00000198722	Neuroimmune response	0.9311	0.49	-0.4411
CLN8	ENSG00000182372	Neuroimmune response	0.618	0.4899	-0.1281
SPTLC2	ENSG00000100596	cGAS-STING response	0.742	0.4898	-0.2522
CBX8	ENSG00000141570	Oxidative stress	0.7417	0.4896	-0.2521
C1QC	ENSG00000159189	Neuroimmune response	0.6308	0.4895	-0.1413
DCN	ENSG00000011465	Oxidative stress	0.6692	0.4895	-0.1797
ECE1	ENSG00000117298	Neuroimmune response	0.8492	0.4894	-0.3598
PTPRC	ENSG00000081237	Neuroimmune response	0	0.4892	0.4892
NRXN2	ENSG00000110076	Neuroimmune response	0.8816	0.489	-0.3926
SMURF2	ENSG00000108854	Protein homeostasis	0.8594	0.489	-0.3704
PSEN1	ENSG00000080815	Neuroimmune response	0.8301	0.4885	-0.3416
TEX264	ENSG00000164081	Protein homeostasis	0.8431	0.4885	-0.3546
RBM11	ENSG00000185272	Oxidative stress	0	0.4884	0.4884
PPARGC1B	ENSG00000155846	Oxidative stress	0.8391	0.4878	-0.3513
CLDN5	ENSG00000184113	Blood-brain barrier	0.8831	0.4875	-0.3956
RELA	ENSG00000173039	cGAS-STING response	0.8182	0.4874	-0.3308
CCAR2	ENSG00000158941	Apoptosis	0.8794	0.4874	-0.392
CDC23	ENSG00000094880	Protein homeostasis	0.8492	0.4874	-0.3618
STX19	ENSG00000178750	Neuroimmune response	0	0.4873	0.4873
SLC17A8	ENSG00000179520	Neuroimmune response	0	0.4869	0.4869
NME5	ENSG00000112981	Oxidative stress	0.8513	0.4868	-0.3645
SYT15	ENSG00000204176	cGAS-STING response	0.9246	0.4867	-0.4379
ABCA7	ENSG00000064687	Oxidative stress	0.8368	0.4866	-0.3502
STX2	ENSG00000111450	Neuroimmune response	0.8449	0.4865	-0.3584
ZDHHC11	ENSG00000188818	Neuroimmune response	0.8578	0.4863	-0.3715
PPFIA3	ENSG00000177380	Neuroimmune response	0.7805	0.4863	-0.2942
SNX32	ENSG00000172803	Protein homeostasis	0.8193	0.4863	-0.333
RFFL	ENSG00000092871	Protein homeostasis	0.7305	0.4863	-0.2442
CDK5	ENSG00000164885	Neuroimmune response	0.8025	0.4862	-0.3163
SDF2L1	ENSG00000128228	Protein homeostasis	0.8346	0.4858	-0.3488
HMOX1	ENSG00000100292	Oxidative stress	0	0.4854	0.4854
VPS16	ENSG00000215305	Protein homeostasis	0.898	0.4852	-0.4128
RIPK1	ENSG00000137275	cGAS-STING response	0.922	0.4851	-0.4369
ERMP1	ENSG00000099219	Oxidative stress	0.7778	0.4848	-0.293
WDR45	ENSG00000196998	Protein homeostasis	0.8312	0.4847	-0.3465
ATP6V0D1	ENSG00000159720	Protein homeostasis	0.6891	0.4844	-0.2047
GABRA2	ENSG00000151834	Neuroimmune response	0.8421	0.4843	-0.3578
MBP	ENSG00000197971	Blood-brain barrier	0	0.4843	0.4843
SESN2	ENSG00000130766	Oxidative stress	0.7551	0.4842	-0.2709
FZR1	ENSG00000105325	Protein homeostasis	0.8592	0.484	-0.3752
AIF1	ENSG00000204472	Oxidative stress	0	0.4837	0.4837
GRIN2A	ENSG00000183454	Regulation of neurotransmitter	0.8687	0.4835	-0.3852
SYVN1	ENSG00000162298	Oxidative stress	0.7926	0.4835	-0.3091
PRR5L	ENSG00000135362	Oxidative stress	0.7143	0.4834	-0.2309
TRAF2	ENSG00000127191	Oxidative stress	0.7687	0.4834	-0.2853
EIF2AK3	ENSG00000172071	Oxidative stress	0.7324	0.483	-0.2494
SOCS4	ENSG00000180008	Protein homeostasis	0.7199	0.4824	-0.2375
FUT8	ENSG00000033170	Oxidative stress	0.8654	0.4822	-0.3832
STX11	ENSG00000135604	cGAS-STING response	0.7705	0	-0.7705
TNFRSF10B	ENSG00000120889	cGAS-STING response	0.5966	0	-0.5966
CCL26	ENSG00000006606	cGAS-STING response	0	0	0
IL34	ENSG00000157368	cGAS-STING response	0.8086	0	-0.8086
CDKN1A	ENSG00000124762	cGAS-STING response	0	0	0
THBS1	ENSG00000137801	cGAS-STING response	0	0	0
HK2	ENSG00000159399	cGAS-STING response	0	0	0
PTGS2	ENSG00000073756	cGAS-STING response	0	0	0
ICAM1	ENSG00000090339	cGAS-STING response	0	0	0
MYD88	ENSG00000172936	cGAS-STING response	0.729	0	-0.729
DDX3X	ENSG00000215301	cGAS-STING response	0.8376	0	-0.8376
CLDN1	ENSG00000163347	cGAS-STING response	0	0	0
TAFA3	ENSG00000184599	cGAS-STING response	0	0	0
SOCS1	ENSG00000185338	cGAS-STING response	0	0	0
SPSB1	ENSG00000171621	cGAS-STING response	0	0	0
TNFSF10	ENSG00000121858	cGAS-STING response	0	0	0
CSF1	ENSG00000184371	cGAS-STING response	0.7092	0	-0.7092
DDX58	ENSG00000107201	cGAS-STING response	0	0	0
CXCL8	ENSG00000169429	cGAS-STING response	0	0	0
ATF3	ENSG00000162772	cGAS-STING response	0	0	0
CCL2	ENSG00000108691	cGAS-STING response	0	0	0
HMGA2	ENSG00000149948	cGAS-STING response	0.7054	0	-0.7054
IL18BP	ENSG00000137496	cGAS-STING response	0.8644	0	-0.8644
PPP1R15A	ENSG00000087074	cGAS-STING response	0.7193	0	-0.7193
MDM2	ENSG00000135679	cGAS-STING response	0.8368	0	-0.8368
ATP7A	ENSG00000165240	cGAS-STING response	0.6828	0	-0.6828
RBL1	ENSG00000080839	cGAS-STING response	0.6612	0	-0.6612
SH3RF2	ENSG00000156463	cGAS-STING response	0.7534	0	-0.7534
PLAUR	ENSG00000011422	cGAS-STING response	0.7801	0	-0.7801
SLC1A1	ENSG00000106688	cGAS-STING response	0.8015	0	-0.8015
IL15	ENSG00000164136	cGAS-STING response	0	0	0
BCL6	ENSG00000113916	cGAS-STING response	0.7178	0	-0.7178
SERPINE1	ENSG00000106366	cGAS-STING response	0	0	0
SPHK1	ENSG00000176170	cGAS-STING response	0	0	0
LIMS1	ENSG00000169756	cGAS-STING response	0.8803	0	-0.8803
ITGB3	ENSG00000259207	cGAS-STING response	0.6252	0	-0.6252
OSMR	ENSG00000145623	cGAS-STING response	0	0	0
CDH5	ENSG00000179776	cGAS-STING response	0.9044	0	-0.9044
RNF217	ENSG00000146373	cGAS-STING response	0.8383	0	-0.8383
ITPR1	ENSG00000150995	cGAS-STING response	0.6085	0	-0.6085
RAB3B	ENSG00000169213	cGAS-STING response	0	0	0
DDIT3	ENSG00000175197	cGAS-STING response	0.6028	0	-0.6028
CDK6	ENSG00000105810	cGAS-STING response	0.7641	0	-0.7641
MBTPS2	ENSG00000012174	cGAS-STING response	0.7131	0	-0.7131
OAS1	ENSG00000089127	cGAS-STING response	0.7351	0	-0.7351
CCND1	ENSG00000110092	cGAS-STING response	0.7511	0	-0.7511
CXCL9	ENSG00000138755	cGAS-STING response	0	0	0
HIP1R	ENSG00000130787	cGAS-STING response	0.8838	0	-0.8838
KIF14	ENSG00000118193	cGAS-STING response	0	0	0
SOD2	ENSG00000291237	cGAS-STING response	0.7142	0	-0.7142
CXCL11	ENSG00000169248	cGAS-STING response	0	0	0
FZD5	ENSG00000163251	cGAS-STING response	0.6956	0	-0.6956
CCL3	ENSG00000277632	cGAS-STING response	0	0	0
KLF4	ENSG00000136826	cGAS-STING response	0.8711	0	-0.8711
PMAIP1	ENSG00000141682	cGAS-STING response	0.869	0	-0.869
TRIM39	ENSG00000204599	cGAS-STING response	0.7968	0	-0.7968
UNC13A	ENSG00000130477	cGAS-STING response	0.6696	0	-0.6696
TNFAIP3	ENSG00000118503	cGAS-STING response	0.6416	0	-0.6416
IL6	ENSG00000136244	cGAS-STING response	0	0	0
IKBKG	ENSG00000269335	cGAS-STING response	0.9107	0	-0.9107
CXCL10	ENSG00000169245	cGAS-STING response	0	0	0
PYCARD	ENSG00000103490	cGAS-STING response	0	0	0
CASP1	ENSG00000137752	cGAS-STING response	0.5987	0	-0.5987
MLKL	ENSG00000168404	cGAS-STING response	0.6306	0	-0.6306
IL1B	ENSG00000125538	cGAS-STING response	0	0	0
IL18	ENSG00000150782	cGAS-STING response	0.8401	0	-0.8401
IL33	ENSG00000137033	cGAS-STING response	0.6509	0	-0.6509
STING1	ENSG00000184584	cGAS-STING response	0.6586	0	-0.6586
IRF7	ENSG00000185507	cGAS-STING response	0.7058	0	-0.7058
TNF	ENSG00000232810	cGAS-STING response	0	0	0
ATAD3A	ENSG00000197785	Neuroimmune response	0.8819	0	-0.8819
CARD8	ENSG00000105483	Neuroimmune response	0.8015	0	-0.8015
RNF135	ENSG00000181481	Neuroimmune response	0.78	0	-0.78
ZDHHC1	ENSG00000159714	Neuroimmune response	0.8702	0	-0.8702
IL1RN	ENSG00000136689	Neuroimmune response	0	0	0
IL12B	ENSG00000113302	Neuroimmune response	0.7609	0	-0.7609
HLA-A	ENSG00000206503	Neuroimmune response	0.7199	0	-0.7199
HLA-DQA1	ENSG00000196735	Neuroimmune response	0	0	0
HLA-DQB1	ENSG00000179344	Neuroimmune response	0	0	0
HLA-DRB1	ENSG00000196126	Neuroimmune response	0.6164	0	-0.6164
HLA-DRB5	ENSG00000198502	Neuroimmune response	0.6626	0	-0.6626
FCGR1A	ENSG00000150337	Neuroimmune response	0	0	0
FCGR3A	ENSG00000203747	Neuroimmune response	0	0	0
FCGR3B	ENSG00000162747	Neuroimmune response	0	0	0
HPX	ENSG00000110169	Neuroimmune response	0.6121	0	-0.6121
IRGM	ENSG00000237693	Neuroimmune response	0	0	0
NLRC5	ENSG00000140853	Neuroimmune response	0.65	0	-0.65
OTOP1	ENSG00000163982	Neuroimmune response	0	0	0
PTPN2	ENSG00000175354	Neuroimmune response	0.7298	0	-0.7298
TXK	ENSG00000074966	Neuroimmune response	0	0	0
HCFC1	ENSG00000172534	Neuroimmune response	0.8646	0	-0.8646
ABCC8	ENSG00000006071	Neuroimmune response	0.8571	0	-0.8571
ASCL2	ENSG00000183734	Neuroimmune response	0	0	0
LTA	ENSG00000226979	Neuroimmune response	0.7609	0	-0.7609
LYN	ENSG00000254087	Neuroimmune response	0	0	0
NOTCH1	ENSG00000148400	Neuroimmune response	0.8264	0	-0.8264
PLAG1	ENSG00000181690	Neuroimmune response	0.6923	0	-0.6923
PRKCH	ENSG00000027075	Neuroimmune response	0.6951	0	-0.6951
PTN	ENSG00000105894	Neuroimmune response	0.9445	0	-0.9445
SKI	ENSG00000157933	Neuroimmune response	0.8322	0	-0.8322
SOX10	ENSG00000100146	Neuroimmune response	0.7629	0	-0.7629
C1QA	ENSG00000173372	Neuroimmune response	0.5864	0	-0.5864
C1R	ENSG00000159403	Neuroimmune response	0.765	0	-0.765
C1RL	ENSG00000139178	Neuroimmune response	0.7271	0	-0.7271
C1S	ENSG00000182326	Neuroimmune response	0.7447	0	-0.7447
C4BPA	ENSG00000123838	Neuroimmune response	0.7029	0	-0.7029
C4BPB	ENSG00000123843	Neuroimmune response	0	0	0
C5	ENSG00000106804	Neuroimmune response	0.7687	0	-0.7687
C7	ENSG00000112936	Neuroimmune response	0	0	0
C8A	ENSG00000157131	Neuroimmune response	0	0	0
C8G	ENSG00000176919	Neuroimmune response	0	0	0
C9	ENSG00000113600	Neuroimmune response	0	0	0
CD160	ENSG00000117281	Neuroimmune response	0	0	0
CD46	ENSG00000117335	Neuroimmune response	0.7781	0	-0.7781
CD55	ENSG00000196352	Neuroimmune response	0.7022	0	-0.7022
CFI	ENSG00000205403	Neuroimmune response	0	0	0
CR1L	ENSG00000197721	Neuroimmune response	0	0	0
CR2	ENSG00000117322	Neuroimmune response	0	0	0
CRP	ENSG00000132693	Neuroimmune response	0.7609	0	-0.7609
IGLL1	ENSG00000128322	Neuroimmune response	0	0	0
MASP2	ENSG00000009724	Neuroimmune response	0.6518	0	-0.6518
MBL2	ENSG00000165471	Neuroimmune response	0	0	0
SERPING1	ENSG00000149131	Neuroimmune response	0.7833	0	-0.7833
TNFRSF14	ENSG00000157873	Neuroimmune response	0	0	0
CST7	ENSG00000077984	Neuroimmune response	0	0	0
DAGLA	ENSG00000134780	Neuroimmune response	0.816	0	-0.816
LDLR	ENSG00000130164	Neuroimmune response	0.8023	0	-0.8023
MMP8	ENSG00000118113	Neuroimmune response	0	0	0
NR1D1	ENSG00000126368	Neuroimmune response	0.8347	0	-0.8347
NUPR1	ENSG00000176046	Neuroimmune response	0.71	0	-0.71
STAP1	ENSG00000035720	Neuroimmune response	0	0	0
TTBK1	ENSG00000146216	Neuroimmune response	0.8666	0	-0.8666
ADCY1	ENSG00000164742	Neuroimmune response	0.7926	0	-0.7926
ADORA2A	ENSG00000128271	Neuroimmune response	0	0	0
APBA1	ENSG00000107282	Neuroimmune response	0	0	0
ASIC1	ENSG00000110881	Neuroimmune response	0.8339	0	-0.8339
BACE1	ENSG00000186318	Neuroimmune response	0.7072	0	-0.7072
BRSK1	ENSG00000160469	Neuroimmune response	0.8232	0	-0.8232
CADPS	ENSG00000163618	Neuroimmune response	0	0	0
CADPS2	ENSG00000081803	Neuroimmune response	0	0	0
CHRNA3	ENSG00000080644	Neuroimmune response	0.6978	0	-0.6978
CHRNA5	ENSG00000169684	Neuroimmune response	0	0	0
CHRNB4	ENSG00000117971	Neuroimmune response	0	0	0
CPLX1	ENSG00000168993	Neuroimmune response	0.7247	0	-0.7247
CPLX2	ENSG00000145920	Neuroimmune response	0	0	0
CPLX4	ENSG00000166569	Neuroimmune response	0	0	0
DOC2A	ENSG00000149927	Neuroimmune response	0.7739	0	-0.7739
ERC2	ENSG00000187672	Neuroimmune response	0	0	0
GIPC1	ENSG00000123159	Neuroimmune response	0.8385	0	-0.8385
GRIN3A	ENSG00000198785	Neuroimmune response	0.6628	0	-0.6628
GRM4	ENSG00000124493	Neuroimmune response	0.7596	0	-0.7596
HCRT	ENSG00000161610	Neuroimmune response	0	0	0
KCNMB4	ENSG00000135643	Neuroimmune response	0.7503	0	-0.7503
LIN7B	ENSG00000104863	Neuroimmune response	0.8728	0	-0.8728
MCTP2	ENSG00000140563	Neuroimmune response	0.6943	0	-0.6943
NCS1	ENSG00000107130	Neuroimmune response	0.7233	0	-0.7233
NR4A1	ENSG00000123358	Neuroimmune response	0	0	0
P2RX1	ENSG00000108405	Neuroimmune response	0.5829	0	-0.5829
P2RY4	ENSG00000186912	Neuroimmune response	0	0	0
PIP5K1C	ENSG00000186111	Neuroimmune response	0.8515	0	-0.8515
PPFIA2	ENSG00000139220	Neuroimmune response	0.7241	0	-0.7241
PRKCG	ENSG00000126583	Neuroimmune response	0.7303	0	-0.7303
PTPRN2	ENSG00000155093	Neuroimmune response	0.7882	0	-0.7882
RIMS3	ENSG00000117016	Neuroimmune response	0.7498	0	-0.7498
RIMS4	ENSG00000101098	Neuroimmune response	0.8645	0	-0.8645
RPH3A	ENSG00000089169	Neuroimmune response	0.7228	0	-0.7228
SCRIB	ENSG00000180900	Neuroimmune response	0.919	0	-0.919
SEPTIN5	ENSG00000184702	Neuroimmune response	0.707	0	-0.707
SLC32A1	ENSG00000101438	Neuroimmune response	0.7384	0	-0.7384
SNAP23	ENSG00000092531	Neuroimmune response	0.6866	0	-0.6866
SNAP25	ENSG00000132639	Neuroimmune response	0.6481	0	-0.6481
SNAP47	ENSG00000143740	Neuroimmune response	0.8841	0	-0.8841
STX1B	ENSG00000099365	Neuroimmune response	0.7094	0	-0.7094
STX3	ENSG00000166900	Neuroimmune response	0.8564	0	-0.8564
STX4	ENSG00000103496	Neuroimmune response	0	0	0
STXBP2	ENSG00000076944	Neuroimmune response	0.5919	0	-0.5919
SV2A	ENSG00000159164	Neuroimmune response	0.7178	0	-0.7178
SYN1	ENSG00000008056	Neuroimmune response	0.6916	0	-0.6916
SYN3	ENSG00000185666	Neuroimmune response	0.788	0	-0.788
SYP	ENSG00000102003	Neuroimmune response	0.6499	0	-0.6499
UNC13C	ENSG00000137766	Neuroimmune response	0	0	0
WNT7A	ENSG00000154764	Neuroimmune response	0.7426	0	-0.7426
ICA1	ENSG00000003147	Neuroimmune response	0.8141	0	-0.8141
SLC17A6	ENSG00000091664	Neuroimmune response	0.6557	0	-0.6557
SLC17A7	ENSG00000104888	Neuroimmune response	0	0	0
SLC18A1	ENSG00000036565	Neuroimmune response	0	0	0
SLC1A6	ENSG00000105143	Neuroimmune response	0.8607	0	-0.8607
SLC1A7	ENSG00000162383	Neuroimmune response	0	0	0
SLC28A2	ENSG00000137860	Neuroimmune response	0.6803	0	-0.6803
SLC38A2	ENSG00000134294	Neuroimmune response	0	0	0
SLC6A11	ENSG00000132164	Neuroimmune response	0.7996	0	-0.7996
SLC6A12	ENSG00000111181	Neuroimmune response	0.7333	0	-0.7333
SLC6A13	ENSG00000010379	Neuroimmune response	0	0	0
SLC6A16	ENSG00000063127	Neuroimmune response	0.7881	0	-0.7881
SLC6A17	ENSG00000197106	Neuroimmune response	0.6651	0	-0.6651
SLC6A18	ENSG00000164363	Neuroimmune response	0	0	0
SLC6A6	ENSG00000131389	Neuroimmune response	0.7031	0	-0.7031
SLC6A7	ENSG00000011083	Neuroimmune response	0.7185	0	-0.7185
SLC6A8	ENSG00000130821	Neuroimmune response	0.7462	0	-0.7462
SV2B	ENSG00000185518	Neuroimmune response	0	0	0
SV2C	ENSG00000122012	Neuroimmune response	0	0	0
SYNGR3	ENSG00000127561	Neuroimmune response	0	0	0
OGFR	ENSG00000060491	Neuroimmune response	0.8536	0	-0.8536
OCA2	ENSG00000104044	Neuroimmune response	0.8193	0	-0.8193
CX3CR1	ENSG00000168329	Neuroimmune response	0.6699	0	-0.6699
SEPTIN4	ENSG00000108387	Neuroimmune response	0.7998	0	-0.7998
TAC4	ENSG00000176358	Neuroimmune response	0	0	0
PTBP1	ENSG00000011304	Neuroimmune response	0.8141	0	-0.8141
ACE2	ENSG00000130234	Neuroimmune response	0.6034	0	-0.6034
AIFM2	ENSG00000042286	Apoptosis	0.7735	0	-0.7735
AKT1	ENSG00000142208	Apoptosis	0.8735	0	-0.8735
ATP2A1	ENSG00000196296	Apoptosis	0.8233	0	-0.8233
AVP	ENSG00000101200	Apoptosis	0	0	0
BAK1	ENSG00000030110	Apoptosis	0.6751	0	-0.6751
BAX	ENSG00000087088	Apoptosis	0.7671	0	-0.7671
BCL2L1	ENSG00000171552	Apoptosis	0.6195	0	-0.6195
BIK	ENSG00000100290	Apoptosis	0	0	0
BOK	ENSG00000176720	Apoptosis	0	0	0
CCK	ENSG00000187094	Apoptosis	0	0	0
FZD9	ENSG00000188763	Apoptosis	0.7111	0	-0.7111
GCLC	ENSG00000001084	Apoptosis	0.8741	0	-0.8741
GZMB	ENSG00000100453	Apoptosis	0	0	0
HGF	ENSG00000019991	Apoptosis	0.7643	0	-0.7643
HRK	ENSG00000135116	Apoptosis	0.8377	0	-0.8377
HSPA1A	ENSG00000204389	Apoptosis	0	0	0
IGF1	ENSG00000017427	Apoptosis	0	0	0
LMNA	ENSG00000160789	Apoptosis	0.7874	0	-0.7874
MMP9	ENSG00000100985	Apoptosis	0	0	0
MTRNR2L5	ENSG00000249860	Apoptosis	0	0	0
NAIF1	ENSG00000171169	Apoptosis	0.9476	0	-0.9476
PLSCR3	ENSG00000187838	Apoptosis	0	0	0
RHOT2	ENSG00000140983	Apoptosis	0.8835	0	-0.8835
SFN	ENSG00000175793	Apoptosis	0	0	0
TMEM102	ENSG00000181284	Apoptosis	0	0	0
TRIAP1	ENSG00000170855	Apoptosis	0	0	0
ZNF205	ENSG00000122386	Apoptosis	0.7388	0	-0.7388
CIDEA	ENSG00000176194	Apoptosis	0	0	0
FAP	ENSG00000078098	Apoptosis	0	0	0
MTRNR2L1	ENSG00000256618	Apoptosis	0	0	0
MTRNR2L10	ENSG00000256045	Apoptosis	0	0	0
MTRNR2L2	ENSG00000271043	Apoptosis	0.7749	0	-0.7749
MTRNR2L3	ENSG00000256222	Apoptosis	0.6232	0	-0.6232
MTRNR2L7	ENSG00000256892	Apoptosis	0	0	0
PTGIS	ENSG00000124212	Apoptosis	0	0	0
CNTF	ENSG00000242689	Regulation of neurotransmitter	0	0	0
NFATC4	ENSG00000100968	Regulation of neurotransmitter	0	0	0
SLC2A4	ENSG00000181856	Regulation of neurotransmitter	0	0	0
CCKAR	ENSG00000163394	Regulation of neurotransmitter	0	0	0
CRLF2	ENSG00000205755	Regulation of neurotransmitter	0	0	0
DAO	ENSG00000110887	Regulation of neurotransmitter	0	0	0
DDC	ENSG00000132437	Regulation of neurotransmitter	0	0	0
NR4A2	ENSG00000153234	Regulation of neurotransmitter	0	0	0
SNCA	ENSG00000145335	Regulation of neurotransmitter	0	0	0
TH	ENSG00000180176	Regulation of neurotransmitter	0	0	0
CHRNB2	ENSG00000160716	Regulation of neurotransmitter	0.5904	0	-0.5904
DBH	ENSG00000123454	Regulation of neurotransmitter	0.7538	0	-0.7538
DRD1	ENSG00000184845	Regulation of neurotransmitter	0.7708	0	-0.7708
DRD2	ENSG00000149295	Regulation of neurotransmitter	0	0	0
DRD3	ENSG00000151577	Regulation of neurotransmitter	0	0	0
DRD4	ENSG00000069696	Regulation of neurotransmitter	0	0	0
MOXD1	ENSG00000079931	Regulation of neurotransmitter	0	0	0
MOXD2P	ENSG00000240268	Regulation of neurotransmitter	0	0	0
SNCAIP	ENSG00000064692	Regulation of neurotransmitter	0.8984	0	-0.8984
SNCB	ENSG00000074317	Regulation of neurotransmitter	0.6836	0	-0.6836
CHRM5	ENSG00000184984	Regulation of neurotransmitter	0	0	0
CHRNA4	ENSG00000101204	Regulation of neurotransmitter	0	0	0
CXCL12	ENSG00000107562	Regulation of neurotransmitter	0	0	0
FGF20	ENSG00000078579	Regulation of neurotransmitter	0	0	0
GDNF	ENSG00000168621	Regulation of neurotransmitter	0.6037	0	-0.6037
GRM2	ENSG00000164082	Regulation of neurotransmitter	0.6935	0	-0.6935
HTR2A	ENSG00000102468	Regulation of neurotransmitter	0	0	0
KCNA2	ENSG00000177301	Regulation of neurotransmitter	0.7831	0	-0.7831
MAPK15	ENSG00000181085	Regulation of neurotransmitter	0	0	0
NPY2R	ENSG00000185149	Regulation of neurotransmitter	0	0	0
OPRK1	ENSG00000082556	Regulation of neurotransmitter	0.5901	0	-0.5901
RAB3A	ENSG00000105649	Regulation of neurotransmitter	0.6052	0	-0.6052
SLC18A2	ENSG00000165646	Regulation of neurotransmitter	0	0	0
SLC22A1	ENSG00000175003	Regulation of neurotransmitter	0.6837	0	-0.6837
SLC22A2	ENSG00000112499	Regulation of neurotransmitter	0	0	0
SLC6A2	ENSG00000103546	Regulation of neurotransmitter	0	0	0
SNCG	ENSG00000173267	Regulation of neurotransmitter	0.6215	0	-0.6215
SYT1	ENSG00000067715	Regulation of neurotransmitter	0	0	0
SYT10	ENSG00000110975	Regulation of neurotransmitter	0.6568	0	-0.6568
SYT12	ENSG00000173227	Regulation of neurotransmitter	0.7863	0	-0.7863
SYT13	ENSG00000019505	Regulation of neurotransmitter	0	0	0
SYT17	ENSG00000103528	Regulation of neurotransmitter	0.7116	0	-0.7116
SYT2	ENSG00000143858	Regulation of neurotransmitter	0.7075	0	-0.7075
SYT4	ENSG00000132872	Regulation of neurotransmitter	0	0	0
SYT5	ENSG00000129990	Regulation of neurotransmitter	0.6953	0	-0.6953
SYT6	ENSG00000134207	Regulation of neurotransmitter	0.8685	0	-0.8685
SYT7	ENSG00000011347	Regulation of neurotransmitter	0.7282	0	-0.7282
SYT8	ENSG00000149043	Regulation of neurotransmitter	0	0	0
CTSL	ENSG00000135047	Regulation of neurotransmitter	0.7949	0	-0.7949
CD34	ENSG00000174059	Regulation of neurotransmitter	0.7853	0	-0.7853
WNT1	ENSG00000125084	Regulation of neurotransmitter	0.7759	0	-0.7759
BDNF	ENSG00000176697	Regulation of neurotransmitter	0.8606	0	-0.8606
CORO1A	ENSG00000102879	Regulation of neurotransmitter	0.6381	0	-0.6381
NGF	ENSG00000134259	Regulation of neurotransmitter	0	0	0
NTF4	ENSG00000225950	Regulation of neurotransmitter	0	0	0
NTRK1	ENSG00000198400	Regulation of neurotransmitter	0	0	0
SORT1	ENSG00000134243	Regulation of neurotransmitter	0.5948	0	-0.5948
ARHGEF2	ENSG00000116584	Regulation of neurotransmitter	0.6648	0	-0.6648
ASPM	ENSG00000066279	Regulation of neurotransmitter	0	0	0
DCT	ENSG00000080166	Regulation of neurotransmitter	0.8594	0	-0.8594
FGF13	ENSG00000129682	Regulation of neurotransmitter	0	0	0
NUMBL	ENSG00000105245	Regulation of neurotransmitter	0.6545	0	-0.6545
TEAD3	ENSG00000007866	Regulation of neurotransmitter	0	0	0
EEF1A2	ENSG00000101210	Protein homeostasis	0.6001	0	-0.6001
SNRNP70	ENSG00000104852	Protein homeostasis	0.8051	0	-0.8051
SQSTM1	ENSG00000161011	Protein homeostasis	0.9022	0	-0.9022
ATG9B	ENSG00000181652	Protein homeostasis	0.8154	0	-0.8154
ATP6V0D2	ENSG00000147614	Protein homeostasis	0	0	0
ATP6V0E2	ENSG00000171130	Protein homeostasis	0.7189	0	-0.7189
ATP6V1B1	ENSG00000116039	Protein homeostasis	0	0	0
ATP6V1E2	ENSG00000250565	Protein homeostasis	0.7475	0	-0.7475
BAG3	ENSG00000151929	Protein homeostasis	0.9133	0	-0.9133
BECN2	ENSG00000196289	Protein homeostasis	0	0	0
CERS1	ENSG00000223802	Protein homeostasis	0.8061	0	-0.8061
CHMP4A	ENSG00000254505	Protein homeostasis	0.6287	0	-0.6287
CHMP4C	ENSG00000164695	Protein homeostasis	0	0	0
CLN3	ENSG00000188603	Protein homeostasis	0.6209	0	-0.6209
EMC6	ENSG00000127774	Protein homeostasis	0	0	0
EPM2A	ENSG00000112425	Protein homeostasis	0.7504	0	-0.7504
FYCO1	ENSG00000163820	Protein homeostasis	0.7764	0	-0.7764
GPSM1	ENSG00000160360	Protein homeostasis	0.9211	0	-0.9211
HDAC10	ENSG00000100429	Protein homeostasis	0.751	0	-0.751
HSPB8	ENSG00000152137	Protein homeostasis	0.8337	0	-0.8337
KLHL3	ENSG00000146021	Protein homeostasis	0.8341	0	-0.8341
LAMP2	ENSG00000005893	Protein homeostasis	0.6375	0	-0.6375
LRSAM1	ENSG00000148356	Protein homeostasis	0.8552	0	-0.8552
MAP1LC3C	ENSG00000197769	Protein homeostasis	0	0	0
MFSD8	ENSG00000164073	Protein homeostasis	0.8279	0	-0.8279
MTMR8	ENSG00000102043	Protein homeostasis	0	0	0
NPC1	ENSG00000141458	Protein homeostasis	0.6328	0	-0.6328
NRBP2	ENSG00000185189	Protein homeostasis	0.8534	0	-0.8534
PACS2	ENSG00000179364	Protein homeostasis	0.763	0	-0.763
PIP4K2A	ENSG00000150867	Protein homeostasis	0.6654	0	-0.6654
PIP4K2C	ENSG00000166908	Protein homeostasis	0.7965	0	-0.7965
PLEKHM1	ENSG00000225190	Protein homeostasis	0.8564	0	-0.8564
RAB19	ENSG00000146955	Protein homeostasis	0.7883	0	-0.7883
RAB43	ENSG00000172780	Protein homeostasis	0.6944	0	-0.6944
RUFY4	ENSG00000188282	Protein homeostasis	0	0	0
SESN1	ENSG00000080546	Protein homeostasis	0.8333	0	-0.8333
STBD1	ENSG00000118804	Protein homeostasis	0	0	0
SYNPO2	ENSG00000172403	Protein homeostasis	0.7577	0	-0.7577
TAZ	ENSG00000102125	Protein homeostasis	0.8288	0	-0.8288
TCIRG1	ENSG00000110719	Protein homeostasis	0	0	0
TMEM74	ENSG00000164841	Protein homeostasis	0	0	0
TP53INP2	ENSG00000078804	Protein homeostasis	0.6259	0	-0.6259
ULK3	ENSG00000140474	Protein homeostasis	0.9264	0	-0.9264
USP36	ENSG00000055483	Protein homeostasis	0.896	0	-0.896
UVRAG	ENSG00000198382	Protein homeostasis	0.865	0	-0.865
VAMP8	ENSG00000118640	Protein homeostasis	0.7099	0	-0.7099
VPS33A	ENSG00000139719	Protein homeostasis	0.8262	0	-0.8262
VPS37B	ENSG00000139722	Protein homeostasis	0.741	0	-0.741
VPS4A	ENSG00000132612	Protein homeostasis	0.9069	0	-0.9069
VPS4B	ENSG00000119541	Protein homeostasis	0.8052	0	-0.8052
AMN1	ENSG00000151743	Protein homeostasis	0.6587	0	-0.6587
ANAPC5	ENSG00000089053	Protein homeostasis	0.7733	0	-0.7733
ANAPC7	ENSG00000196510	Protein homeostasis	0.879	0	-0.879
ARIH2	ENSG00000177479	Protein homeostasis	0.8602	0	-0.8602
ASB2	ENSG00000100628	Protein homeostasis	0.7526	0	-0.7526
ASCC2	ENSG00000100325	Protein homeostasis	0.9368	0	-0.9368
BBS7	ENSG00000138686	Protein homeostasis	0.8779	0	-0.8779
CBFA2T3	ENSG00000129993	Protein homeostasis	0.8025	0	-0.8025
CCNF	ENSG00000162063	Protein homeostasis	0.8257	0	-0.8257
CDC20	ENSG00000117399	Protein homeostasis	0.6943	0	-0.6943
CDC20B	ENSG00000164287	Protein homeostasis	0.7619	0	-0.7619
CHFR	ENSG00000072609	Protein homeostasis	0.9373	0	-0.9373
ECRG4	ENSG00000119147	Protein homeostasis	0.6413	0	-0.6413
FBXL12	ENSG00000127452	Protein homeostasis	0.9208	0	-0.9208
FBXL13	ENSG00000161040	Protein homeostasis	0.867	0	-0.867
FBXL16	ENSG00000127585	Protein homeostasis	0.7206	0	-0.7206
FBXL22	ENSG00000197361	Protein homeostasis	0.8391	0	-0.8391
FBXL6	ENSG00000182325	Protein homeostasis	0.7257	0	-0.7257
FBXL8	ENSG00000135722	Protein homeostasis	0.7048	0	-0.7048
FBXO39	ENSG00000177294	Protein homeostasis	0	0	0
FBXO4	ENSG00000151876	Protein homeostasis	0.8472	0	-0.8472
FBXW5	ENSG00000159069	Protein homeostasis	0.8817	0	-0.8817
FHIT	ENSG00000189283	Protein homeostasis	0.8508	0	-0.8508
GABARAP	ENSG00000170296	Protein homeostasis	0.7292	0	-0.7292
HECTD3	ENSG00000126107	Protein homeostasis	0.8615	0	-0.8615
HECW1	ENSG00000002746	Protein homeostasis	0.6913	0	-0.6913
HECW2	ENSG00000138411	Protein homeostasis	0.8408	0	-0.8408
HFE	ENSG00000010704	Protein homeostasis	0.7332	0	-0.7332
KAT5	ENSG00000172977	Protein homeostasis	0.8692	0	-0.8692
KCTD17	ENSG00000100379	Protein homeostasis	0.7402	0	-0.7402
KCTD5	ENSG00000167977	Protein homeostasis	0.8333	0	-0.8333
KLHDC1	ENSG00000197776	Protein homeostasis	0.7711	0	-0.7711
KLHDC10	ENSG00000128607	Protein homeostasis	0.7392	0	-0.7392
KLHL40	ENSG00000157119	Protein homeostasis	0	0	0
MTA1	ENSG00000182979	Protein homeostasis	0.7944	0	-0.7944
NHLRC3	ENSG00000188811	Protein homeostasis	0.8212	0	-0.8212
NKD2	ENSG00000145506	Protein homeostasis	0.7655	0	-0.7655
PANO1	ENSG00000288675	Protein homeostasis	0	0	0
PBK	ENSG00000168078	Protein homeostasis	0	0	0
PLK1	ENSG00000166851	Protein homeostasis	0.8807	0	-0.8807
PLK3	ENSG00000173846	Protein homeostasis	0.6279	0	-0.6279
PRAME	ENSG00000185686	Protein homeostasis	0	0	0
RBCK1	ENSG00000125826	Protein homeostasis	0.9243	0	-0.9243
RFPL1	ENSG00000128250	Protein homeostasis	0	0	0
RNF122	ENSG00000133874	Protein homeostasis	0	0	0
RNF144A	ENSG00000151692	Protein homeostasis	0.6695	0	-0.6695
SDCBP	ENSG00000137575	Protein homeostasis	0.7588	0	-0.7588
SHH	ENSG00000164690	Protein homeostasis	0	0	0
SIAH1	ENSG00000196470	Protein homeostasis	0.8293	0	-0.8293
SIAH2	ENSG00000181788	Protein homeostasis	0.8615	0	-0.8615
SIAH3	ENSG00000215475	Protein homeostasis	0	0	0
SIRT6	ENSG00000077463	Protein homeostasis	0.7456	0	-0.7456
SMAD7	ENSG00000101665	Protein homeostasis	0.8147	0	-0.8147
SPSB2	ENSG00000111671	Protein homeostasis	0	0	0
SPSB3	ENSG00000162032	Protein homeostasis	0	0	0
TBX21	ENSG00000073861	Protein homeostasis	0	0	0
TRIM3	ENSG00000110171	Protein homeostasis	0.8053	0	-0.8053
TRIM71	ENSG00000206557	Protein homeostasis	0.7964	0	-0.7964
TRIM72	ENSG00000177238	Protein homeostasis	0	0	0
UBE2C	ENSG00000175063	Protein homeostasis	0	0	0
UBE2U	ENSG00000177414	Protein homeostasis	0	0	0
USP44	ENSG00000136014	Protein homeostasis	0	0	0
WNT10B	ENSG00000169884	Protein homeostasis	0.6852	0	-0.6852
WWP2	ENSG00000198373	Protein homeostasis	0.9149	0	-0.9149
WWTR1	ENSG00000018408	Protein homeostasis	0.7192	0	-0.7192
ZFAND2B	ENSG00000158552	Protein homeostasis	0.7742	0	-0.7742
ZNF598	ENSG00000167962	Protein homeostasis	0.8143	0	-0.8143
CLPP	ENSG00000125656	Protein homeostasis	0.8333	0	-0.8333
DNAJB12	ENSG00000148719	Protein homeostasis	0.9135	0	-0.9135
F12	ENSG00000131187	Protein homeostasis	0.6197	0	-0.6197
RNF185	ENSG00000138942	Protein homeostasis	0.6725	0	-0.6725
ABI3	ENSG00000108798	Cell aging	0.6944	0	-0.6944
BGLAP	ENSG00000242252	Cell aging	0	0	0
BRCA2	ENSG00000139618	Cell aging	0	0	0
CDKN2A	ENSG00000147889	Cell aging	0	0	0
CDKN2B	ENSG00000147883	Cell aging	0.6752	0	-0.6752
CHEK2	ENSG00000183765	Cell aging	0	0	0
CITED2	ENSG00000164442	Cell aging	0.9002	0	-0.9002
FBXO5	ENSG00000112029	Cell aging	0.5766	0	-0.5766
FOXM1	ENSG00000111206	Cell aging	0	0	0
HLA-G	ENSG00000204632	Cell aging	0	0	0
HMGA1	ENSG00000137309	Cell aging	0.9251	0	-0.9251
HRAS	ENSG00000174775	Cell aging	0.8274	0	-0.8274
ILK	ENSG00000166333	Cell aging	0	0	0
KIR2DL4	ENSG00000189013	Cell aging	0	0	0
MAGEA2	ENSG00000268606	Cell aging	0	0	0
MAPK11	ENSG00000185386	Cell aging	0.7682	0	-0.7682
MIF	ENSG00000240972	Cell aging	0	0	0
MME	ENSG00000196549	Cell aging	0.6197	0	-0.6197
MNT	ENSG00000070444	Cell aging	0.9065	0	-0.9065
NAMPT	ENSG00000105835	Cell aging	0.5776	0	-0.5776
NOX4	ENSG00000086991	Cell aging	0.8	0	-0.8
PRELP	ENSG00000188783	Cell aging	0.7144	0	-0.7144
TBX2	ENSG00000121068	Cell aging	0.6898	0	-0.6898
TBX3	ENSG00000135111	Cell aging	0.657	0	-0.657
TERT	ENSG00000164362	Cell aging	0	0	0
TP63	ENSG00000073282	Cell aging	0	0	0
TWIST1	ENSG00000122691	Cell aging	0	0	0
ZKSCAN3	ENSG00000189298	Cell aging	0.8989	0	-0.8989
AIFM1	ENSG00000156709	Oxidative stress	0.8652	0	-0.8652
AKR1C3	ENSG00000196139	Oxidative stress	0.9449	0	-0.9449
ALDH3B1	ENSG00000006534	Oxidative stress	0	0	0
ALOX5	ENSG00000012779	Oxidative stress	0	0	0
ANKRD2	ENSG00000165887	Oxidative stress	0	0	0
ANXA1	ENSG00000135046	Oxidative stress	0.6464	0	-0.6464
APEX1	ENSG00000100823	Oxidative stress	0.7665	0	-0.7665
ARG1	ENSG00000118520	Oxidative stress	0	0	0
ATF4	ENSG00000128272	Oxidative stress	0.6094	0	-0.6094
ATP13A2	ENSG00000159363	Oxidative stress	0.7336	0	-0.7336
BECN1	ENSG00000126581	Oxidative stress	0.9409	0	-0.9409
BTK	ENSG00000010671	Oxidative stress	0.6777	0	-0.6777
CCS	ENSG00000173992	Oxidative stress	0.8488	0	-0.8488
CD36	ENSG00000135218	Oxidative stress	0.6383	0	-0.6383
CDK1	ENSG00000170312	Oxidative stress	0	0	0
CRYGD	ENSG00000118231	Oxidative stress	0	0	0
CYP1B1	ENSG00000138061	Oxidative stress	0	0	0
DIABLO	ENSG00000184047	Oxidative stress	0.6518	0	-0.6518
ETV5	ENSG00000244405	Oxidative stress	0.6511	0	-0.6511
EZH2	ENSG00000106462	Oxidative stress	0.757	0	-0.757
FABP1	ENSG00000163586	Oxidative stress	0	0	0
FANCC	ENSG00000158169	Oxidative stress	0.849	0	-0.849
FBLN5	ENSG00000140092	Oxidative stress	0	0	0
FOS	ENSG00000170345	Oxidative stress	0	0	0
G6PD	ENSG00000160211	Oxidative stress	0.849	0	-0.849
GATA4	ENSG00000136574	Oxidative stress	0	0	0
GJB2	ENSG00000165474	Oxidative stress	0.9779	0	-0.9779
GPX8	ENSG00000164294	Oxidative stress	0.596	0	-0.596
HSPA1B	ENSG00000204388	Oxidative stress	0	0	0
HSPB1	ENSG00000106211	Oxidative stress	0.6846	0	-0.6846
IL10	ENSG00000136634	Oxidative stress	0	0	0
IL18RAP	ENSG00000115607	Oxidative stress	0	0	0
KDM6B	ENSG00000132510	Oxidative stress	0.8874	0	-0.8874
KLF2	ENSG00000127528	Oxidative stress	0.9179	0	-0.9179
LCN2	ENSG00000148346	Oxidative stress	0	0	0
MAPK13	ENSG00000156711	Oxidative stress	0.8721	0	-0.8721
MELK	ENSG00000165304	Oxidative stress	0	0	0
MET	ENSG00000105976	Oxidative stress	0.5973	0	-0.5973
MGAT3	ENSG00000128268	Oxidative stress	0.9124	0	-0.9124
MGMT	ENSG00000170430	Oxidative stress	0.9209	0	-0.9209
MMP3	ENSG00000149968	Oxidative stress	0.7609	0	-0.7609
MPO	ENSG00000005381	Oxidative stress	0.8564	0	-0.8564
MSRA	ENSG00000175806	Oxidative stress	0.7241	0	-0.7241
MYB	ENSG00000118513	Oxidative stress	0	0	0
NME2	ENSG00000243678	Oxidative stress	0.6122	0	-0.6122
NME8	ENSG00000086288	Oxidative stress	0	0	0
NOS3	ENSG00000164867	Oxidative stress	0.7931	0	-0.7931
NOX1	ENSG00000007952	Oxidative stress	0.8289	0	-0.8289
NQO1	ENSG00000181019	Oxidative stress	0.8922	0	-0.8922
PAGE4	ENSG00000101951	Oxidative stress	0	0	0
PAX2	ENSG00000075891	Oxidative stress	0	0	0
PDE8A	ENSG00000073417	Oxidative stress	0.7254	0	-0.7254
PDGFRA	ENSG00000134853	Oxidative stress	0.8598	0	-0.8598
PDK1	ENSG00000152256	Oxidative stress	0.8459	0	-0.8459
PENK	ENSG00000181195	Oxidative stress	0.7448	0	-0.7448
PLA2R1	ENSG00000153246	Oxidative stress	0.9059	0	-0.9059
PRKCD	ENSG00000163932	Oxidative stress	0	0	0
PRODH	ENSG00000100033	Oxidative stress	0.9093	0	-0.9093
PTPRK	ENSG00000152894	Oxidative stress	0.7284	0	-0.7284
PXN	ENSG00000089159	Oxidative stress	0.8452	0	-0.8452
PYCR1	ENSG00000183010	Oxidative stress	0.6116	0	-0.6116
PYCR2	ENSG00000143811	Oxidative stress	0.7665	0	-0.7665
PYROXD1	ENSG00000121350	Oxidative stress	0.7989	0	-0.7989
RAD52	ENSG00000002016	Oxidative stress	0.7236	0	-0.7236
RNF112	ENSG00000128482	Oxidative stress	0.8001	0	-0.8001
SELENON	ENSG00000162430	Oxidative stress	0.887	0	-0.887
SELENOS	ENSG00000131871	Oxidative stress	0.8104	0	-0.8104
SIN3A	ENSG00000169375	Oxidative stress	0.8912	0	-0.8912
SLC4A11	ENSG00000088836	Oxidative stress	0	0	0
SRXN1	ENSG00000271303	Oxidative stress	0.5937	0	-0.5937
SUMO4	ENSG00000177688	Oxidative stress	0	0	0
TLR6	ENSG00000174130	Oxidative stress	0.7725	0	-0.7725
TMEM161A	ENSG00000064545	Oxidative stress	0.7288	0	-0.7288
TRPC6	ENSG00000137672	Oxidative stress	0	0	0
UCP1	ENSG00000109424	Oxidative stress	0	0	0
VKORC1L1	ENSG00000196715	Oxidative stress	0.6155	0	-0.6155
VNN1	ENSG00000112299	Oxidative stress	0	0	0
VRK2	ENSG00000028116	Oxidative stress	0.5796	0	-0.5796
WNT16	ENSG00000002745	Oxidative stress	0.7489	0	-0.7489
ZC3H12A	ENSG00000163874	Oxidative stress	0.6596	0	-0.6596
ZNF580	ENSG00000213015	Oxidative stress	0.9143	0	-0.9143
ABCD1	ENSG00000101986	Oxidative stress	0.7605	0	-0.7605
ABL1	ENSG00000097007	Oxidative stress	0.7721	0	-0.7721
ALOX12	ENSG00000108839	Oxidative stress	0.6949	0	-0.6949
KDR	ENSG00000128052	Oxidative stress	0.7824	0	-0.7824
MYOC	ENSG00000034971	Oxidative stress	0	0	0
TSPO	ENSG00000100300	Oxidative stress	0.758	0	-0.758
NDUFV2	ENSG00000178127	Oxidative stress	0.6691	0	-0.6691
WDR93	ENSG00000140527	Oxidative stress	0.7876	0	-0.7876
COX4I2	ENSG00000131055	Oxidative stress	0	0	0
COX6A2	ENSG00000156885	Oxidative stress	0	0	0
COX8C	ENSG00000187581	Oxidative stress	0	0	0
SREBF1	ENSG00000072310	Oxidative stress	0.662	0	-0.662
HDAC6	ENSG00000094631	Oxidative stress	0.8767	0	-0.8767
ADCK1	ENSG00000063761	Oxidative stress	0.6646	0	-0.6646
PID1	ENSG00000153823	Oxidative stress	0	0	0
ARHGAP11B	ENSG00000285077	Oxidative stress	0	0	0
CNP	ENSG00000173786	Oxidative stress	0.6614	0	-0.6614
PUS1	ENSG00000177192	Oxidative stress	0.8963	0	-0.8963
SLC25A31	ENSG00000151475	Oxidative stress	0	0	0
SLC9A1	ENSG00000090020	Oxidative stress	0.8678	0	-0.8678
AGR2	ENSG00000106541	Oxidative stress	0.7058	0	-0.7058
ALOX15	ENSG00000161905	Oxidative stress	0.6957	0	-0.6957
ANKS4B	ENSG00000175311	Oxidative stress	0	0	0
ATP2A3	ENSG00000074370	Oxidative stress	0	0	0
BHLHA15	ENSG00000180535	Oxidative stress	0.7359	0	-0.7359
BRSK2	ENSG00000174672	Oxidative stress	0.832	0	-0.832
CALR3	ENSG00000269058	Oxidative stress	0.6517	0	-0.6517
CASP4	ENSG00000196954	Oxidative stress	0.5867	0	-0.5867
CAV1	ENSG00000105974	Oxidative stress	0.6452	0	-0.6452
CDK5RAP3	ENSG00000108465	Oxidative stress	0.7342	0	-0.7342
CEBPB	ENSG00000172216	Oxidative stress	0.5928	0	-0.5928
CFTR	ENSG00000001626	Oxidative stress	0.8041	0	-0.8041
CHAC1	ENSG00000128965	Oxidative stress	0.734	0	-0.734
CREB3L1	ENSG00000157613	Oxidative stress	0	0	0
CREB3L3	ENSG00000060566	Oxidative stress	0.7609	0	-0.7609
CTH	ENSG00000116761	Oxidative stress	0.8069	0	-0.8069
DERL3	ENSG00000099958	Oxidative stress	0.9482	0	-0.9482
EDEM1	ENSG00000134109	Oxidative stress	0.8937	0	-0.8937
EDEM2	ENSG00000088298	Oxidative stress	0.7143	0	-0.7143
ELAVL4	ENSG00000162374	Oxidative stress	0	0	0
ERN2	ENSG00000134398	Oxidative stress	0	0	0
ERP27	ENSG00000139055	Oxidative stress	0	0	0
FBXO17	ENSG00000269190	Oxidative stress	0.9573	0	-0.9573
FBXO2	ENSG00000116661	Oxidative stress	0.6096	0	-0.6096
FCGR2B	ENSG00000072694	Oxidative stress	0	0	0
FGF21	ENSG00000105550	Oxidative stress	0	0	0
GET4	ENSG00000239857	Oxidative stress	0	0	0
LPCAT3	ENSG00000111684	Oxidative stress	0.665	0	-0.665
NCCRP1	ENSG00000188505	Oxidative stress	0	0	0
NHLRC1	ENSG00000187566	Oxidative stress	0.6644	0	-0.6644
NIBAN1	ENSG00000135842	Oxidative stress	0	0	0
NPLOC4	ENSG00000182446	Oxidative stress	0.8197	0	-0.8197
PDIA2	ENSG00000185615	Oxidative stress	0.8456	0	-0.8456
PDIA4	ENSG00000155660	Oxidative stress	0.7574	0	-0.7574
PIGBOS1	ENSG00000225973	Oxidative stress	0.7159	0	-0.7159
PIK3R2	ENSG00000105647	Oxidative stress	0	0	0
PPP1R15B	ENSG00000158615	Oxidative stress	0.8241	0	-0.8241
RASGRF1	ENSG00000058335	Oxidative stress	0.9244	0	-0.9244
RASGRF2	ENSG00000113319	Oxidative stress	0.6573	0	-0.6573
RCN3	ENSG00000142552	Oxidative stress	0.8594	0	-0.8594
RNF103-CHMP3	ENSG00000249884	Oxidative stress	0	0	0
RNF175	ENSG00000145428	Oxidative stress	0.6591	0	-0.6591
RNFT1	ENSG00000189050	Oxidative stress	0	0	0
SEL1L2	ENSG00000101251	Oxidative stress	0	0	0
SGTA	ENSG00000104969	Oxidative stress	0.7268	0	-0.7268
TMEM117	ENSG00000139173	Oxidative stress	0.8047	0	-0.8047
TMEM129	ENSG00000168936	Oxidative stress	0.8602	0	-0.8602
TMEM259	ENSG00000182087	Oxidative stress	0.826	0	-0.826
TMTC4	ENSG00000125247	Oxidative stress	0.601	0	-0.601
TMUB2	ENSG00000168591	Oxidative stress	0.8564	0	-0.8564
TRIB3	ENSG00000101255	Oxidative stress	0	0	0
TTC23L	ENSG00000205838	Oxidative stress	0	0	0
TXNDC12	ENSG00000117862	Oxidative stress	0.8988	0	-0.8988
UBXN6	ENSG00000167671	Oxidative stress	0.7668	0	-0.7668
USP13	ENSG00000058056	Oxidative stress	0.7996	0	-0.7996
TJP3	ENSG00000105289	Blood-brain barrier	0	0	0
ANGPT1	ENSG00000154188	Blood-brain barrier	0	0	0
TJP2	ENSG00000119139	Blood-brain barrier	0.6183	0	-0.6183
VEGFA	ENSG00000112715	Blood-brain barrier	0	0	0
MFSD2A	ENSG00000168389	Blood-brain barrier	0.5813	0	-0.5813
JAM3	ENSG00000166086	Blood-brain barrier	0.6506	0	-0.6506
CLDN3	ENSG00000165215	Blood-brain barrier	0	0	0
F11R	ENSG00000158769	Blood-brain barrier	0.7694	0	-0.7694
TRPV1	ENSG00000196689	Blood-brain barrier	0.8189	0	-0.8189
