# Supplementary material for: The Discovery of Phages in the Substantia Nigra and Its Implication for Parkinson’s Disease
Source: Research (Wash D C). 2025 Apr 30;8:0657. doi: 10.34133/research.0657 (PMC12041648; doi:10.34133/research.0657)
Supplement: Supplementary 1 — Figs. S1 to S14 Tables S1 to S10 [file research.0657.f1.zip › Supplemental table 7.xlsx]

## Sheet: Sheet1
Supplemental table 7. Correlation coefficients of gene expression between VPGs and phages in the SN
Gene symbol of VPGs	Pathway	Correlation coefficient between VPGs and Lactobacillus phage Sha1 in the SN of non-PD individuals	Correlation coefficient between VPGs and Escherichia phage phiX174 in the SN of non-PD individuals	Correlation coefficient between VPGs and Proteus phage VB_PmiS-Isfahan in the SN of non-PD individuals	Correlation coefficient between VPGs and Lactobacillus phage Sha1 in the SN of PD patients	Correlation coefficient between VPGs and Escherichia phage phiX174 in the SN of PD patients	Correlation coefficient between VPGs and Proteus phage VB_PmiS-Isfahan in the SN of PD patients	Entrez ID	Full gene name	Gene description
cGAS	cGAS-STING pathway	0.6106	0	0.5944	0.6661	0	0.5665	115004	Cyclic GMP-AMP Synthase	Enables several functions, including 2',3'-cyclic GMP-AMP synthase activity; chromatin binding activity; and phosphatidylinositol-4,5-bisphosphate binding activity. Involved in several processes, including cellular response to exogenous dsRNA; positive regulation of intracellular signal transduction; and regulation of defense response. Located in several cellular components, including cytosol; nu…
STING1	cGAS-STING pathway	0.6386	0	0.6586	0.547	-0.6125	0	340061	Stimulator Of Interferon Response CGAMP Interactor 1	This gene encodes a five transmembrane protein that functions as a major regulator of the innate immune response to viral and bacterial infections. The encoded protein is a pattern recognition receptor that detects cytosolic nucleic acids and transmits signals that activate type I interferon responses. The encoded protein has also been shown to play a role in apoptotic signaling by associating wi…
TBK1	cGAS-STING pathway	0.9003	0	0.8965	0.7976	-0.5951	0.5639	29110	TANK binding kinase 1	The NF-kappa-B (NFKB) complex of proteins is inhibited by I-kappa-B (IKB) proteins, which inactivate NFKB by trapping it in the cytoplasm. Phosphorylation of serine residues on the IKB proteins by IKB kinases marks them for destruction via the ubiquitination pathway, thereby allowing activation and nuclear translocation of the NFKB complex. The protein encoded by this gene is similar to IKB kinas…
IRF3	cGAS-STING pathway	0.8467	0	0.9181	0.682	-0.6026	0.5679	3661	interferon regulatory factor 3	This gene encodes a member of the interferon regulatory transcription factor (IRF) family. The encoded protein is found in an inactive cytoplasmic form that upon serine/threonine phosphorylation forms a complex with CREBBP. This complex translocates to the nucleus and activates the transcription of interferons alpha and beta, as well as other interferon-induced genes. The protein plays an importa…
NLRP3	cGAS-STING pathway	0.6681	0.635	0	0.6911	0.5922	-0.4838	114548	NLR family pyrin domain containing 3	This gene encodes a pyrin-like protein containing a pyrin domain, a nucleotide-binding site (NBS) domain, and a leucine-rich repeat (LRR) motif. This protein interacts with the apoptosis-associated speck-like protein PYCARD/ASC, which contains a caspase recruitment domain, and is a member of the NLRP3 inflammasome complex. This complex functions as an upstream activator of NF-kappaB signaling, an…
NFKB1	cGAS-STING pathway	0.9008	0.8938	0	0.7439	0	-0.5427	4790	nuclear factor kappa B subunit 1	This gene encodes a 105 kD protein which can undergo cotranslational processing by the 26S proteasome to produce a 50 kD protein. The 105 kD protein is a Rel protein-specific transcription inhibitor and the 50 kD protein is a DNA binding subunit of the NF-kappa-B (NFKB) protein complex. NFKB is a transcription regulator that is activated by various intra- and extra-cellular stimuli such as cytoki…
TRIM25	cGAS-STING pathway	0.8261	0	0.9007	0.8557	-0.5569	0.6602	7706	tripartite motif containing 25	The protein encoded by this gene is a member of the tripartite motif (TRIM) family. The TRIM motif includes three zinc-binding domains, a RING, a B-box type 1 and a B-box type 2, and a coiled-coil region. The protein is an RNA binding protein, functions as a ubiquitin E3 ligase and is involved in multiple cellular processes, including regulation of antiviral innate immunity. [provided by RefSeq, …
IRF9	cGAS-STING pathway	0.6816	0.797	0	0.5962	0	-0.5136	10379	interferon regulatory factor 9	This gene encodes a member of the interferon regulatory factor (IRF) family, a group of transcription factors with diverse roles, including virus-mediated activation of interferon, and modulation of cell growth, differentiation, apoptosis, and immune system activity. Members of the IRF family are characterized by a conserved N-terminal DNA-binding domain containing tryptophan (W) repeats. Mutatio…
CCL5	cGAS-STING pathway	0	0.6583	0	0.7144	0	-0.604	6352	C-C motif chemokine ligand 5	This gene is one of several chemokine genes clustered on the q-arm of chromosome 17. Chemokines form a superfamily of secreted proteins involved in immunoregulatory and inflammatory processes. The superfamily is divided into four subfamilies based on the arrangement of the N-terminal cysteine residues of the mature peptide. This chemokine, a member of the CC subfamily, functions as a chemoattract…
DDX41	cGAS-STING pathway	0.7146	0.8104	0	0.8033	0.5654	-0.5867	51428	DEAD-box helicase 41	DEAD box proteins, characterized by the conserved motif Asp-Glu-Ala-Asp (DEAD), are putative RNA helicases. They are implicated in a number of cellular processes involving alteration of RNA secondary structure, such as translation initiation, nuclear and mitochondrial splicing, and ribosome and spliceosome assembly. Based on their distribution patterns, some members of the DEAD box protein family…
XRCC6	cGAS-STING pathway	0.7862	0.8202	0	0.8422	0.6056	-0.6326	2547	X-ray repair cross complementing 6	The p70/p80 autoantigen is a nuclear complex consisting of two subunits with molecular masses of approximately 70 and 80 kDa. The complex functions as a single-stranded DNA-dependent ATP-dependent helicase. The complex may be involved in the repair of nonhomologous DNA ends such as that required for double-strand break repair, transposition, and V(D)J recombination. High levels of autoantibodies …
IL6	cGAS-STING pathway	0	0.8333	0	0.5233	-0.5236	0	3569	interleukin 6	This gene encodes a cytokine that functions in inflammation and the maturation of B cells. In addition, the encoded protein has been shown to be an endogenous pyrogen capable of inducing fever in people with autoimmune diseases or infections. The protein is primarily produced at sites of acute and chronic inflammation, where it is secreted into the serum and induces a transcriptional inflammatory…
SIRT2	Oxidative stress	0.8046	0	0.7559	0.6926	-0.582	0.4914	22933	sirtuin 2	This gene encodes a member of the sirtuin family of proteins, homologs to the yeast Sir2 protein. Members of the sirtuin family are characterized by a sirtuin core domain and grouped into four classes. The functions of human sirtuins have not yet been determined; however, yeast sirtuin proteins are known to regulate epigenetic gene silencing and suppress recombination of rDNA. Studies suggest tha…
SOD3	Oxidative stress	0.8316	0	0.8833	0.8221	-0.6025	0.5194	6649	superoxide dismutase 3	This gene encodes a member of the superoxide dismutase (SOD) protein family. SODs are antioxidant enzymes that catalyze the conversion of superoxide radicals into hydrogen peroxide and oxygen, which may protect the brain, lungs, and other tissues from oxidative stress. Proteolytic processing of the encoded protein results in the formation of two distinct homotetramers that differ in their ability…
CAMK2	Oxidative stress	0.6808	0	0.7656	0.6998	-0.5494	0.5045	816	Calcium/Calmodulin Dependent Protein Kinase II Beta	The product of this gene belongs to the serine/threonine protein kinase family and to the Ca(2+)/calmodulin-dependent protein kinase subfamily. Calcium signaling is crucial for several aspects of plasticity at glutamatergic synapses. In mammalian cells, the enzyme is composed of four different chains: alpha, beta, gamma, and delta. The product of this gene is a beta chain. It is possible that dis…
KEAP1	Oxidative stress	0.8554	0	0.8294	0.7175	-0.4885	0.5109	9817	kelch like ECH associated protein 1	This gene encodes a protein containing KELCH-1 like domains, as well as a BTB/POZ domain. Kelch-like ECH-associated protein 1 interacts with NF-E2-related factor 2 in a redox-sensitive manner and the dissociation of the proteins in the cytoplasm is followed by transportation of NF-E2-related factor 2 to the nucleus. This interaction results in the expression of the catalytic subunit of gamma-glut…
PDK1	Oxidative stress	0.8601	0	0.8459	0.6439	-0.5427	0	5163	pyruvate dehydrogenase kinase 1	Pyruvate dehydrogenase (PDH) is a mitochondrial multienzyme complex that catalyzes the oxidative decarboxylation of pyruvate and is one of the major enzymes responsible for the regulation of homeostasis of carbohydrate fuels in mammals. The enzymatic activity is regulated by a phosphorylation/dephosphorylation cycle. Phosphorylation of PDH by a specific pyruvate dehydrogenase kinase (PDK) results…
PRDX1	Oxidative stress	0.8789	0	0.8589	0.8096	-0.6171	0.6214	5052	peroxiredoxin 1	This gene encodes a member of the peroxiredoxin family of antioxidant enzymes, which reduce hydrogen peroxide and alkyl hydroperoxides. The encoded protein may play an antioxidant protective role in cells, and may contribute to the antiviral activity of CD8(+) T-cells. This protein may have a proliferative effect and play a role in cancer development or progression. Four transcript variants encod…
NDUFS4	Oxidative stress	0.8667	0	0.8927	0.7891	-0.6316	0.6696	4724	NADH:ubiquinone oxidoreductase subunit S4	This gene encodes an nuclear-encoded accessory subunit of the mitochondrial membrane respiratory chain NADH dehydrogenase (complex I, or NADH:ubiquinone oxidoreductase). Complex I removes electrons from NADH and passes them to the electron acceptor ubiquinone. Mutations in this gene can cause mitochondrial complex I deficiencies such as Leigh syndrome. Alternative splicing results in multiple tra…
AREL1	Apoptosis	0.8572	0	0.8911	0.7991	-0.666	0.5369	9870	apoptosis resistant E3 ubiquitin protein ligase 1	Enables ubiquitin-protein transferase activity. Involved in negative regulation of apoptotic process; protein ubiquitination; and ubiquitin-dependent protein catabolic process. Located in cytosol. [provided by Alliance of Genome Resources, Apr 2022]
BCL2	Apoptosis	0.8959	0	0.903	0.7498	-0.5942	0.5499	596	BCL2 apoptosis regulator	This gene encodes an integral outer mitochondrial membrane protein that blocks the apoptotic death of some cells such as lymphocytes. Constitutive expression of BCL2, such as in the case of translocation of BCL2 to Ig heavy chain locus, is thought to be the cause of follicular lymphoma. Alternative splicing results in multiple transcript variants. [provided by RefSeq, Feb 2016]
RNF34	Apoptosis	0.9024	0	0.901	0.8109	-0.6223	0.6231	80196	ring finger protein 34	The protein encoded by this gene contains a RINF finger, a motif known to be involved in protein-protein and protein-DNA interactions. This protein interacts with DNAJA3/hTid-1, which is a DnaJ protein reported to function as a modulator of apoptosis. Overexpression of this gene in Hela cells was shown to confer the resistance to TNF-alpha induced apoptosis, suggesting an anti-apoptotic function …
MCL1	Apoptosis	0.83	0	0.8563	0.6847	-0.6066	0.5139	4170	MCL1 apoptosis regulator, BCL2 family member	This gene encodes an anti-apoptotic protein, which is a member of the Bcl-2 family. Alternative splicing results in multiple transcript variants. The longest gene product (isoform 1) enhances cell survival by inhibiting apoptosis while the alternatively spliced shorter gene products (isoform 2 and isoform 3) promote apoptosis and are death-inducing. [provided by RefSeq, Oct 2010]
NOL3	Apoptosis	0.8485	0	0.8841	0.7785	-0.5889	0.4977	8996	nucleolar protein 3	This gene encodes an anti-apoptotic protein that has been shown to down-regulate the enzyme activities of caspase 2, caspase 8 and tumor protein p53. Multiple transcript variants encoding different isoforms have been found for this gene. [provided by RefSeq, Jun 2010]
TNFAIP3	Apoptosis	0.7462	0	0.6416	0.5325	0	0	7128	TNF alpha induced protein 3	This gene was identified as a gene whose expression is rapidly induced by the tumor necrosis factor (TNF). The protein encoded by this gene is a zinc finger protein and ubiqitin-editing enzyme, and has been shown to inhibit NF-kappa B activation as well as TNF-mediated apoptosis. The encoded protein, which has both ubiquitin ligase and deubiquitinase activities, is involved in the cytokine-mediat…
MTRNR2L2	Apoptosis	0.7923	0	0.7749	0	0	0	100462981	MT-RNR2 Like 2	Predicted to enable receptor antagonist activity. Predicted to be involved in negative regulation of execution phase of apoptosis. Predicted to be located in cytoplasm and extracellular region. [provided by Alliance of Genome Resources, Apr 2022]
COMT	Regulation of neurotransmitter	0.884	0	0.8736	0.809	-0.5839	0.5129	1312	catechol-O-methyltransferase	Catechol-O-methyltransferase catalyzes the transfer of a methyl group from S-adenosylmethionine to catecholamines, including the neurotransmitters dopamine, epinephrine, and norepinephrine. This O-methylation results in one of the major degradative pathways of the catecholamine transmitters. In addition to its role in the metabolism of endogenous substances, COMT is important in the metabolism of…
GDNF	Regulation of neurotransmitter	0	0	0.6037	0	0	0	2668	glial cell derived neurotrophic factor	This gene encodes a secreted ligand of the TGF-beta (transforming growth factor-beta) superfamily of proteins. Ligands of this family bind various TGF-beta receptors leading to recruitment and activation of SMAD family transcription factors that regulate gene expression. The encoded preproprotein is proteolytically processed to generate each subunit of the disulfide-linked homodimer. The recombin…
SLC6A3	Regulation of neurotransmitter	0	0	0	0.4993	0	0	6531	solute carrier family 6 member 3	This gene encodes a dopamine transporter which is a member of the sodium- and chloride-dependent neurotransmitter transporter family. The 3' UTR of this gene contains a 40 bp tandem repeat, referred to as a variable number tandem repeat or VNTR, which can be present in 3 to 11 copies. Variation in the number of repeats is associated with idiopathic epilepsy, attention-deficit hyperactivity disord…
TH	Regulation of neurotransmitter	0	0	0	0.49	0	0	7054	tyrosine hydroxylase	The protein encoded by this gene is involved in the conversion of tyrosine to dopamine. It is the rate-limiting enzyme in the synthesis of catecholamines, hence plays a key role in the physiology of adrenergic neurons. Mutations in this gene have been associated with autosomal recessive Segawa syndrome. Alternatively spliced transcript variants encoding different isoforms have been noted for this…
GPR37	Regulation of neurotransmitter	0.7713	0	0.6893	0.7533	-0.5547	0.4954	2861	G protein-coupled receptor 37	This gene is a member of the G protein-coupled receptor family. The encoded protein contains seven transmembrane domains and is found in cell and endoplasmic reticulum membranes. G protein-coupled receptors are involved in translating outside signals into G protein mediated intracellular effects. This gene product interacts with Parkin and is involved in juvenile Parkinson disease. [provided by R…
BDNF	Regulation of neurotransmitter	0.8918	0	0.8606	0.6862	-0.5361	0	627	brain derived neurotrophic factor	This gene encodes a member of the nerve growth factor family of proteins. Alternative splicing results in multiple transcript variants, at least one of which encodes a preproprotein that is proteolytically processed to generate the mature protein. Binding of this protein to its cognate receptor promotes neuronal survival in the adult brain. Expression of this gene is reduced in Alzheimer's, Parki…
STX11	Regulation of neurotransmitter	0.732	0	0.7705	0	-0.4927	0	8676	syntaxin 11	This gene encodes a member of the syntaxin family. Syntaxins have been implicated in the targeting and fusion of intracellular transport vesicles. This family member may regulate protein transport among late endosomes and the trans-Golgi network. Mutations in this gene have been associated with familial hemophagocytic lymphohistiocytosis. [provided by RefSeq, Jul 2008]
SLC1A3	Regulation of neurotransmitter	0.906	0	0.9106	0.889	-0.5987	0.6483	6507	solute carrier family 1 member 3	This gene encodes a member of a member of a high affinity glutamate transporter family. This gene functions in the termination of excitatory neurotransmission in central nervous system. Mutations are associated with episodic ataxia, Type 6. Alternative splicing results in multiple transcript variants.[provided by RefSeq, Feb 2014]
HTR1A	Regulation of neurotransmitter	0.69	0	0.7007	0	0	0.5929	3350	5-hydroxytryptamine receptor 1A	This gene encodes a G protein-coupled receptor for 5-hydroxytryptamine (serotonin), and belongs to the 5-hydroxytryptamine receptor subfamily. Serotonin has been implicated in a number of physiologic processes and pathologic conditions. Inactivation of this gene in mice results in behavior consistent with an increased anxiety and stress response. Mutation in the promoter of this gene has been ass…
ATG3	Protein homeostasis	0.7956	0	0.793	0.7476	-0.6038	0.5006	64422	autophagy related 3	This gene encodes a ubiquitin-like-conjugating enzyme and is a component of ubiquitination-like systems involved in autophagy, the process of degradation, turnover and recycling of cytoplasmic constituents in eukaryotic cells. This protein is known to play a role in regulation of autophagy during cell death. A pseudogene of this gene is located on chromosome 20. Alternative splicing results in mu…
NBR1	Protein homeostasis	0.881	0	0.9127	0.7951	-0.6302	0.5591	4077	NBR1 autophagy cargo receptor	The protein encoded by this gene was originally identified as an ovarian tumor antigen monitored in ovarian cancer. The encoded protein contains a B-box/coiled-coil motif, which is present in many genes with transformation potential. It functions as a specific autophagy receptor for the selective autophagic degradation of peroxisomes by forming intracellular inclusions with ubiquitylated autophag…
CLN3	Protein homeostasis	0.7478	0	0.6209	0.4936	-0.5023	0	1201	CLN3 lysosomal/endosomal transmembrane protein, battenin	This gene encodes a protein that is involved in lysosomal function. Mutations in this, as well as other neuronal ceroid-lipofuscinosis (CLN) genes, cause neurodegenerative diseases commonly known as Batten disease or collectively known as neuronal ceroid lipofuscinoses (NCLs). Many alternatively spliced transcript variants have been found for this gene. [provided by RefSeq, Jul 2008]
SQSTM1	Protein homeostasis	0.8905	0	0.9022	0.6742	-0.5053	0	8878	sequestosome 1	This gene encodes a multifunctional protein that binds ubiquitin and regulates activation of the nuclear factor kappa-B (NF-kB) signaling pathway. The protein functions as a scaffolding/adaptor protein in concert with TNF receptor-associated factor 6 to mediate activation of NF-kB in response to upstream signals. Alternatively spliced transcript variants encoding either the same or different isof…
LAMP2	Protein homeostasis	0.7321	0	0.6375	0.6969	-0.5104	0	3920	lysosomal associated membrane protein 2	The protein encoded by this gene is a member of a family of membrane glycoproteins. This glycoprotein provides selectins with carbohydrate ligands. It may play a role in tumor cell metastasis. It may also function in the protection, maintenance, and adhesion of the lysosome. Alternative splicing of this gene results in multiple transcript variants encoding distinct proteins. [provided by RefSeq, …
PSMD1	Protein homeostasis	0.8031	0	0.8494	0.7568	-0.657	0.5369	5707	proteasome 26S subunit, non-ATPase 1	The 26S proteasome is a multicatalytic proteinase complex with a highly ordered structure composed of 2 complexes, a 20S core and a 19S regulator. The 20S core is composed of 4 rings of 28 non-identical subunits; 2 rings are composed of 7 alpha subunits and 2 rings are composed of 7 beta subunits. The 19S regulator is composed of a base, which contains 6 ATPase subunits and 2 non-ATPase subunits,…
USP44	Protein homeostasis	0.608	0	0	0	0	0	84101	ubiquitin specific peptidase 44	The protein encoded by this gene is a protease that functions as a deubiquitinating enzyme. The encoded protein is thought to help regulate the spindle assembly checkpoint by preventing early anaphase onset. This protein specifically deubiquitinates CDC20, which stabilizes the anaphase promoting complex/cyclosome. [provided by RefSeq, Dec 2016]
AKT3	Cell aging	0.9008	0	0.9179	0.7744	-0.5812	0.5463	10000	AKT serine/threonine kinase 3	The protein encoded by this gene is a member of the AKT, also called PKB, serine/threonine protein kinase family. AKT kinases are known to be regulators of cell signaling in response to insulin and growth factors. They are involved in a wide variety of biological processes including cell proliferation, differentiation, apoptosis, tumorigenesis, as well as glycogen synthesis and glucose uptake. Th…
ATR	Cell aging	0.8688	0	0.8826	0.8236	-0.6079	0.5465	545	ATR serine/threonine kinase	The protein encoded by this gene is a serine/threonine kinase and DNA damage sensor, activating cell cycle checkpoint signaling upon DNA stress. The encoded protein can phosphorylate and activate several proteins involved in the inhibition of DNA replication and mitosis, and can promote DNA repair, recombination, and apoptosis. This protein is also important for fragile site stability and centros…
SMC6	Cell aging	0.8839	0	0.9238	0.7774	-0.6557	0.589	79677	structural maintenance of chromosomes 6	Enables ubiquitin protein ligase binding activity. Involved in several processes, including cellular senescence; positive regulation of chromosome segregation; and telomere maintenance via recombination. Located in chromosome and nuclear body. Part of Smc5-Smc6 complex. [provided by Alliance of Genome Resources, Apr 2022]
NEK6	Cell aging	0.9319	0	0.9142	0.8954	-0.652	0.583	10783	NIMA related kinase 6	The protein encoded by this gene is a kinase required for progression through the metaphase portion of mitosis. Inhibition of the encoded protein can lead to apoptosis. This protein also can enhance tumorigenesis by suppressing tumor cell senescence. Several transcript variants encoding a few different isoforms have been found for this gene. [provided by RefSeq, Oct 2011]
TJP1	Blood-brain barrier	0.8736	0	0.8536	0.775	-0.6525	0.4992	7082	tight junction protein 1	This gene encodes a member of the membrane-associated guanylate kinase (MAGUK) family of proteins, and acts as a tight junction adaptor protein that also regulates adherens junctions. Tight junctions regulate the movement of ions and macromolecules between endothelial and epithelial cells. The multidomain structure of this scaffold protein, including a postsynaptic density 95/disc-large/zona occl…
OCLN	Blood-brain barrier	0.8226	0	0.8218	0.7125	-0.5802	0.5516	100506658	occludin	This gene encodes an integral membrane protein that is required for cytokine-induced regulation of the tight junction paracellular permeability barrier. Mutations in this gene are thought to be a cause of band-like calcification with simplified gyration and polymicrogyria (BLC-PMG), an autosomal recessive neurologic disorder that is also known as pseudo-TORCH syndrome. Alternative splicing result…
JAM3	Blood-brain barrier	0.7069	0	0.6506	0.6945	-0.5547	0	83700	junctional adhesion molecule 3	Tight junctions represent one mode of cell-to-cell adhesion in epithelial or endothelial cell sheets, forming continuous seals around cells and serving as a physical barrier to prevent solutes and water from passing freely through the paracellular space. The protein encoded by this immunoglobulin superfamily gene member is localized in the tight junctions between high endothelial cells. Unlike ot…
CLDN5	Blood-brain barrier	0.8569	0	0.8831	0.7321	-0.5216	0.4875	7122	claudin 5	This gene encodes a member of the claudin family. Claudins are integral membrane proteins and components of tight junction strands. Tight junction strands serve as a physical barrier to prevent solutes and water from passing freely through the paracellular space between epithelial or endothelial cell sheets. Mutations in this gene have been found in patients with velocardiofacial syndrome. Altern…
