# Supplementary material for: The Discovery of Phages in the Substantia Nigra and Its Implication for Parkinson’s Disease
Source: Research (Wash D C). 2025 Apr 30;8:0657. doi: 10.34133/research.0657 (PMC12041648; doi:10.34133/research.0657)
Supplement: Supplementary 1 — Figs. S1 to S14 Tables S1 to S10 [file research.0657.f1.zip › Supplemental table 8.xlsx]

## Sheet: Sheet1
Supplemental table 8. Key phages associated with PD pathogenesis in this study
PD-related phages in SNc	Phages-affected PD pathways
Proteus phage VB_PmiS-Isfahan	Oxidative stress; Apoptosis; Neuroimmune response; Protein homeostasis; cGAS-STING response
Escherichia phage phiX174	cGAS-STING response; Protein homeostasis; Oxidative stress Cell aging Neuroimmune response
Lactobacillus phage Sha1	Oxidative stress; cGAS-STING response; Neuroimmune response Protein homeostasis; Apoptosis
Escherichia phage Lambda ev017	Neuroimmune response; Protein homeostasis; Regulation of neurotransmitter
Escherichia phage DE3	Cell aging Neuroimmune response Regulation of neurotransmitter
Salmonella phage TS13	Apoptosis Oxidative stress Protein homeostasis
