# Supplementary material for: The Discovery of Phages in the Substantia Nigra and Its Implication for Parkinson’s Disease
Source: Research (Wash D C). 2025 Apr 30;8:0657. doi: 10.34133/research.0657 (PMC12041648; doi:10.34133/research.0657)
Supplement: Supplementary 1 — Figs. S1 to S14 Tables S1 to S10 [file research.0657.f1.zip › Supplemental table 9.xls]

## Sheet: sheet1
Supplemental table 8. Differentially expressed genes (DEGs) between PD patients and non-PD individuals
Gene symbol of DEGs	Entrez ID	logFC	pvalue	adj. pvalue	up/down	Full gene name
SLC6A3	6531	-1.92403	3.25745e-12	1.32166e-08	down	Solute Carrier Family 6 Member 3
TH	7054	-1.82036	9.59659e-12	1.66871e-08	down	Tyrosine Hydroxylase
SLC18A2	6571	-1.80534	5.44874e-12	1.46168e-08	down	Solute carrier family 18 member A2
ALDH1A1	216	-1.55425	1.18202e-13	1.43875e-09	down	Aldehyde dehydrogenase 1 family member A1
FGF13	2258	-1.49737	1.494e-11	2.27313e-08	down	Fibroblast growth factor 13
PCDH8	5100	-1.41344	1.94532e-10	2.36784e-07	down	Protocadherin 8
AGTR1	185	-1.40152	3.75825e-09	3.0497e-06	down	Angiotensin II receptor type 1
DLK1	8788	-1.31466	2.20496e-08	1.34194e-05	down	Delta like non-canonical Notch ligand 1
GBE1	2632	-1.26586	8.28961e-13	5.04505e-09	down	1,4-alpha-glucan branching enzyme 1
TMEM255A	55026	-1.22386	4.04592e-11	5.47188e-08	down	Transmembrane protein 255A
SV2C	22987	-1.21874	1.09091e-08	8.29909e-06	down	Synaptic vesicle glycoprotein 2C
KCNJ6	3763	-1.21548	7.51265e-10	7.62033e-07	down	Potassium inwardly rectifying channel subfamily J member 6
EN1	2019	-1.20369	1.29496e-09	1.12587e-06	down	Engrailed homeobox 1
CBLN1	869	-1.16885	1.03639e-09	9.70377e-07	down	Cerebellin 1 precursor
DDC	1644	-1.13111	4.42076e-08	2.24206e-05	down	Dopa decarboxylase
TPBG	7162	-1.12067	6.00427e-12	1.46168e-08	down	Trophoblast glycoprotein
SYT1	6857	-1.12053	2.6039e-08	1.44067e-05	down	Synaptotagmin 1
SCG2	7857	-1.09618	2.21194e-07	8.97457e-05	down	Secretogranin II
RALYL	138046	-1.06203	2.53848e-10	2.80894e-07	down	RALY RNA binding protein like
SV2B	9899	-1.04329	2.51078e-08	1.44067e-05	down	Synaptic vesicle glycoprotein 2B
SYNGR3	9143	-1.04131	1.41298e-08	9.052e-06	down	Synaptogyrin 3
REEP1	65055	-1.01219	1.20651e-07	5.29151e-05	down	Receptor accessory protein 1
PCSK1	5122	-1.00652	1.34478e-07	5.64435e-05	down	Proprotein convertase subtilisin/kexin type 1
PRKAR2B	5577	-0.974716	7.87001e-12	1.59656e-08	down	Protein kinase cAMP-dependent type II regulatory subunit beta
ERC2	26059	-0.932806	1.31169e-08	8.86995e-06	down	ELKS/RAB6-interacting/CAST family member 2
RGS4	5999	-0.931955	7.14408e-07	0.000209205	down	Regulator of G protein signaling 4
RET	5979	-0.926303	3.35046e-07	0.000127443	down	Ret proto-oncogene
CADPS2	93664	-0.923331	2.34027e-07	9.18896e-05	down	Calcium dependent secretion activator 2
VSNL1	7447	-0.917357	3.17531e-05	0.00297306	down	Visinin like 1
GNG3	2785	-0.9062	6.83056e-07	0.000209205	down	G protein subunit gamma 3
CCK	885	-0.884914	9.05549e-06	0.00125648	down	Cholecystokinin
STMN2	11075	-0.867451	1.61842e-05	0.00182402	down	Stathmin 2
DNM1	1759	-0.852163	1.29039e-06	0.000296351	down	Dynamin 1
NELL2	4753	-0.850079	6.17792e-07	0.000208907	down	Neural EGFL like 2
NEFL	4747	-0.844706	4.07343e-05	0.00364572	down	Neurofilament light chain
ANKRD34C	390616	-0.827521	1.40754e-05	0.0017428	down	Ankyrin repeat domain 34C
RCAN2	10231	-0.822099	8.6549e-08	4.2139e-05	down	Regulator of calcineurin 2
AMPH	273	-0.81925	9.084e-06	0.00125648	down	Amphiphysin
NEFH	4744	-0.812244	5.79055e-05	0.0043778	down	Neurofilament heavy chain
TUBB2A	7280	-0.80799	8.47793e-07	0.00021956	down	Tubulin beta 2A class IIa
SNX10	29887	-0.807571	9.63365e-07	0.000244293	down	Sorting nexin 10
SDC1	6382	-0.805576	3.3348e-06	0.000632369	down	Syndecan 1
LMO3	55885	-0.800049	2.90451e-08	1.53712e-05	down	LIM domain only 3
CHGB	1114	-0.797619	0.000322686	0.014686	down	Chromogranin B
SCN3B	55800	-0.79634	7.78763e-07	0.000210365	down	Sodium voltage-gated channel beta subunit 3
RBM3	5935	-0.783129	7.95003e-07	0.000210365	down	RNA binding motif protein 3
NR4A2	4929	-0.779508	1.3192e-06	0.000297358	down	Nuclear receptor subfamily 4 group A member 2
ANK1	286	-0.777733	7.85757e-07	0.000210365	down	Ankyrin 1
TAGLN3	29114	-0.772297	4.81657e-06	0.000771412	down	Transgelin 3
INSM1	3642	-0.772068	2.06203e-06	0.000448197	down	INSM transcriptional repressor 1
CUX2	23316	-0.768221	7.14833e-07	0.000209205	down	Cut like homeobox 2
MDH1	4190	-0.763537	3.73451e-06	0.000670899	down	Malate dehydrogenase 1
NSG2	51617	-0.755958	1.16781e-06	0.000278979	down	Neuronal vesicle trafficking associated 2
CALY	50632	-0.753458	4.75781e-05	0.00390466	down	Calcyon neuron specific vesicular protein
SNAP91	9892	-0.752795	1.28033e-05	0.00165789	down	Synaptosome associated protein 91
CADPS	8618	-0.745188	9.51918e-06	0.00128742	down	Calcium dependent secretion activator
INA	9118	-0.741451	0.000402725	0.0173214	down	Internexin neuronal intermediate filament protein alpha
GAP43	2596	-0.740674	3.62607e-05	0.00331853	down	Growth associated protein 43
THY1	7070	-0.739278	6.41526e-06	0.000976081	down	Thy-1 cell surface antigen
NMNAT2	23057	-0.730402	4.36743e-06	0.000718383	down	Nicotinamide nucleotide adenylyltransferase 2
GABBR2	9568	-0.725763	3.37693e-06	0.000632369	down	Gamma-aminobutyric acid type B receptor subunit 2
RAP1GAP2	23108	-0.721506	5.20079e-07	0.000186188	down	RAP1 GTPase activating protein 2
BEX1	55859	-0.717655	5.50776e-06	0.000859494	down	Brain expressed X-linked 1
PEG10	23089	-0.716911	1.64369e-05	0.00183551	down	Paternally expressed 10
NTSR1	4923	-0.714604	1.49824e-05	0.00180887	down	Neurotensin receptor 1
LRRN3	54674	-0.71396	1.04489e-07	4.89171e-05	down	Leucine rich repeat neuronal 3
MLLT11	10962	-0.711272	1.94242e-05	0.002111	down	MLLT11 transcription factor 7 cofactor
CLSTN2	64084	-0.711251	6.47064e-05	0.00475262	down	Calsyntenin 2
NRIP3	56675	-0.710298	1.69159e-05	0.00185496	down	Nuclear receptor interacting protein 3
LRRC49	54839	-0.708239	7.39057e-07	0.000209205	down	Leucine rich repeat containing 49
MYRIP	25924	-0.705639	1.07609e-06	0.000267309	down	Myosin VIIA and Rab interacting protein
MAGED1	9500	-0.704856	6.47151e-07	0.000209205	down	MAGE family member D1
ACTR10	55860	-0.704356	7.36981e-07	0.000209205	down	Actin related protein 10
RGS7	6000	-0.696976	3.28763e-06	0.000632369	down	Regulator of G protein signaling 7
NECAP1	25977	-0.696777	8.67825e-06	0.00124273	down	NECAP endocytosis associated 1
PCYOX1L	78991	-0.693136	3.06124e-06	0.000600991	down	Prenylcysteine oxidase 1 like
STXBP1	6812	-0.692811	1.41749e-05	0.0017428	down	Syntaxin binding protein 1
NSG1	27065	-0.691946	0.000196201	0.0103384	down	Neuronal vesicle trafficking associated 1
HPRT1	3251	-0.691607	2.80475e-05	0.00268814	down	Hypoxanthine phosphoribosyltransferase 1
PNMA8A	55228	-0.691083	1.66769e-05	0.00184538	down	PNMA family member 8A
SNAP25	6616	-0.688949	0.000243497	0.012401	down	Synaptosome associated protein 25
GABRB1	2560	-0.688134	7.09929e-07	0.000209205	down	Gamma-aminobutyric acid type A receptor subunit beta1
GPX3	2878	-0.687933	2.45024e-06	0.000514212	down	Glutathione peroxidase 3
PIP5K1B	8395	-0.687592	2.76057e-06	0.000550847	down	Phosphatidylinositol-4-phosphate 5-kinase type 1 beta
AHNAK2	113146	-0.686623	6.13034e-05	0.00457782	down	AHNAK nucleoprotein 2
ATP8A2	51761	-0.681985	7.94184e-06	0.00115081	down	ATPase phospholipid transporting 8A2
DYNC1I1	1780	-0.672341	6.17865e-07	0.000208907	down	Dynein cytoplasmic 1 intermediate chain 1
NDRG4	65009	-0.672165	4.50065e-05	0.00379019	down	NDRG family member 4
SCN3A	6328	-0.66792	1.98283e-05	0.00211855	down	Sodium voltage-gated channel alpha subunit 3
GCH1	2643	-0.667013	4.42257e-05	0.00377485	down	GTP cyclohydrolase 1
DCLK1	9201	-0.666337	1.21724e-07	5.29151e-05	down	Doublecortin like kinase 1
ANXA6	309	-0.66158	5.95859e-06	0.000918075	down	Annexin A6
KCNS3	3790	-0.650601	1.53734e-05	0.00180887	down	Potassium voltage-gated channel modifier subfamily S member 3
KIAA0319	9856	-0.649243	6.97369e-06	0.0010227	down	Dyslexia-Associated Protein KIAA0319
HBB	3043	-0.645179	0.00161556	0.0444901	down	Hemoglobin subunit beta
PLPPR4	9890	-0.644417	6.48575e-05	0.00475262	down	Phospholipid phosphatase related 4
ACOT7	11332	-0.643691	9.08199e-06	0.00125648	down	Acyl-CoA thioesterase 7
TMEM35A	59353	-0.641957	8.81146e-05	0.00589183	down	Transmembrane protein 35A
SULT4A1	25830	-0.637581	0.000116885	0.00710091	down	Sulfotransferase family 4A member 1
NAP1L2	4674	-0.634108	7.00934e-05	0.00501869	down	Nucleosome assembly protein 1 like 2
ATP6V1B2	526	-0.634084	4.35955e-05	0.00376343	down	ATPase H+ transporting V1 subunit B2
PLD3	23646	-0.633958	5.28948e-06	0.00083615	down	Phospholipase D family member 3
RAB3A	5864	-0.630302	0.000138041	0.00800112	down	RAB3A, member RAS oncogene family
SV2A	9900	-0.629011	2.51504e-05	0.00248887	down	Synaptic vesicle glycoprotein 2A
TUBA4A	7277	-0.627369	0.000768132	0.0273383	down	Tubulin alpha 4a
SLC12A5	57468	-0.625281	0.00108516	0.0340881	down	Solute carrier family 12 member 5
CIRBP	1153	-0.624244	9.34065e-06	0.00127747	down	Cold inducible RNA binding protein
PSD3	23362	-0.619225	1.96824e-06	0.000435589	down	Pleckstrin and Sec7 domain containing 3
SMPX	23676	-0.618326	0.000282618	0.0133231	down	Small muscle protein X-linked
ATP6V0E2	155066	-0.61649	2.70322e-06	0.000549605	down	ATPase H+ transporting V0 subunit e2
FKBP1B	2281	-0.615304	1.52635e-05	0.00180887	down	FKBP prolyl isomerase 1B
PBX1	5087	-0.614945	1.28686e-06	0.000296351	down	PBX homeobox 1
MOAP1	64112	-0.614871	4.54376e-05	0.00379019	down	Modulator of apoptosis 1
PTPRN	5798	-0.613385	0.000134514	0.00784798	down	Protein tyrosine phosphatase receptor type N
RIMS3	9783	-0.612854	4.00092e-06	0.000676378	down	Regulating synaptic membrane exocytosis 3
SNCA	6622	-0.611524	6.60617e-06	0.000992721	down	Synuclein alpha
TBC1D9	23158	-0.611414	1.59012e-05	0.00180887	down	TBC1 domain family member 9
ATP6V1G2	534	-0.609391	0.000176903	0.0096412	down	ATPase H+ transporting V1 subunit G2
OGDHL	55753	-0.607622	7.16094e-05	0.00505307	down	Oxoglutarate dehydrogenase L
SMAP1	60682	-0.607457	4.62361e-05	0.00382847	down	Small ArfGAP 1
LBH	81606	-0.605463	1.29513e-05	0.0016594	down	LBH regulator of WNT signaling pathway
CACNA2D2	9254	-0.604467	1.23597e-05	0.00161766	down	Calcium voltage-gated channel auxiliary subunit alpha2delta 2
C12orf10	60314	-0.603985	2.93264e-05	0.00276714	down	MYG1 Exonuclease
VAV3	10451	-0.603403	2.84589e-05	0.00270626	down	Vav guanine nucleotide exchange factor 3
RUNDC3A	10900	-0.603278	3.54911e-06	0.000654542	down	RUN domain containing 3A
PTDSS1	9791	-0.602152	1.1689e-06	0.000278979	down	Phosphatidylserine synthase 1
CCNH	902	-0.601056	4.21763e-06	0.000703247	down	Cyclin H
MTCL1	23255	-0.597321	2.42421e-06	0.000514212	down	Microtubule crosslinking factor 1
NEFM	4741	-0.597277	0.000272815	0.0130202	down	Neurofilament medium chain
PSMD12	5718	-0.596932	9.63387e-06	0.00128861	down	Proteasome 26S subunit, non-ATPase 12
BASP1	10409	-0.595054	4.77978e-05	0.00390466	down	Brain abundant membrane attached signal protein 1
FRRS1L	23732	-0.593638	3.91461e-06	0.000675061	down	Ferric chelate reductase 1 like
TSPAN13	27075	-0.590687	0.000184103	0.00987181	down	Tetraspanin 13
MRPL15	29088	-0.587432	5.2728e-05	0.00416322	down	Mitochondrial ribosomal protein L15
DDIT4	54541	0.626335	8.85807e-05	0.00589183	up	DNA damage inducible transcript 4
CXCR4	7852	0.636924	2.13592e-05	0.00224125	up	C-X-C motif chemokine receptor 4
HSPB1	3315	0.649924	0.000160924	0.00890348	up	Heat shock protein family B (small) member 1
RELN	5649	0.666455	8.09903e-05	0.00553828	up	Reelin
MAFF	23764	0.731211	4.10817e-07	0.000151529	up	MAF bZIP transcription factor F
MSLN	10232	0.792604	0.00123608	0.0368459	up	Mesothelin
HGF	3082	0.801174	0.000937097	0.0312329	up	Hepatocyte growth factor
NKX6-1	4825	0.891118	0.00182042	0.0485924	up	NK6 homeobox 1
SIGLEC9	27180	1.00404	0.00143566	0.0410209	up	Sialic acid binding Ig like lectin 9
TBX3	6926	1.00533	0.000819049	0.028083	up	T-box transcription factor 3
CSTA	1475	1.01676	0.001226	0.0366656	up	Cystatin A
NPTX2	4885	1.01729	1.23999e-08	8.86995e-06	up	Neuronal pentraxin 2
TOR4A	54863	1.05116	0.00075335	0.0270063	up	Torsin family 4 member A
NAALADL1	10004	1.05476	0.000862724	0.0293326	up	N-acetylated alpha-linked acidic dipeptidase like 1
LIME1	54923	1.13037	0.00155267	0.0432473	up	Lck interacting transmembrane adaptor 1
SAMSN1	64092	1.13338	7.1819e-05	0.00505307	up	SAM domain, SH3 domain and nuclear localization signals 1
TEAD4	7004	1.1942	0.000806403	0.028083	up	TEA domain transcription factor 4
